# Supplementary material for: Cautionary lessons from the COVID-19 pandemic: Healthcare systems grappled with the dual responsibility of delivering COVID-19 and non-COVID-19 care
Source: PLOS Glob Public Health. 2024 Nov 4;4(11):e0002035. doi: 10.1371/journal.pgph.0002035 (PMC11534245; doi:10.1371/journal.pgph.0002035)
Supplement: S1 Data — (XLS) [file pgph.0002035.s001.xls]

## Sheet: Sheet1
1	designation	age	state	natureofpractice	hospitalbedcapacity	hospitaltype	digitalhealthrecordsystem	pertofopd	coviddesignatedhospital	hasscreeningforcovid	hasseperatefacilityforcovid	areaforcovid	hasnegativepressureroom	facingmangchallenge	reductioninstaff	pertofreduction	reasonofreduction	adqessential	equipforsupply	dayppe	payforppe	treatingcovid	guidelineprovided	workertraining	policyforstaff	pertstafftesting	payforstafftest	surgeries	wearinginopd	wearingincritical	typeofotherpatients	typeofsurgery	aerosolprocedure	precaution	wearingincriticalnoncovid	teleconsultaion	precautiontele	opiniontele	pertreductiontele	plantele	approachtele	knowaby	period
2	MO	35	GUJARAT	Public not for Profit	less than 50	Non-teaching hospital	No	40-49%	No	No	Yes	Isolation rooms;-;-	No	No	----	Please Choose	Please Choose	No	No	10 DAYS	Hospital	No	Yes	Moderate training (most of the staff but with limited experience by trained staff)	No	Please Choose	Please Choose	No	Triple Layer Surgical Mask;-;-;-;Face Shield;-;-	-;-;-;-;-;-;-	-;-;OPD;-;Others	-;-;-;-;-	No		wearingInCriticalNonCovid	Yes	Telephonic consultation;-;-;-;-	Please Choose	please choose	please choose	please choose	Yes	July
3	MO	40	GUJARAT	Public not for Profit	less than 50	Non-teaching hospital	No	>50%	No	No	Yes	-;Isolation ward;-	No	No	----	Please Choose	Please Choose	No	No	1 WEEK	Hospital	No	Yes	Moderate training (most of the staff but with limited experience by trained staff)	No	Please Choose	Please Choose	No	-;-;N95 Mask;Goggles;Face Shield;-;-	-;-;-;-;-;-;Cover All	-;-;OPD;-;Others	Emergency;-;-;-;-	No		wearingInCriticalNonCovid	Yes	Telephonic consultation;-;-;-;-	They are at the same risk level as other facility staff members	No	please choose	Unsure of what to do, therefore awaiting clear guidelines	Yes	July
4	Medical Superintendent	56	Himachal Pradesh	Public not for Profit	50-100	Non-teaching hospital	Yes	20-29%	Yes	Yes	Yes	-;Isolation ward;-	Yes	No	----	Please Choose	Please Choose	Yes	Yes	30 days	Hospital	Yes	Yes	Moderate training (most of the staff but with limited experience by trained staff)	Yes	30-39%	Hospital Management	Yes	Triple Layer Surgical Mask;-;N95 Mask;-;Face Shield;-;-	-;-;N95 Mask;Goggles;Face Shield;Shoe Cover;Cover All	Emergency;Obstetric Services;OPD;-;-	Emergency;-;-;-;-	No		wearingInCriticalNonCovid	Yes	Telephonic consultation;-;-;-;-	hey are at the higher risk level than other facility staff members	Yes	Not sure when to start elective surgeries post lockdown	Include testing for COVID-19 as a part of pre-operative screening	Yes	July
5	Incharge Medical Officer	39	Himachal Pradesh	Public not for Profit	50-100	Non-teaching hospital	Yes	>10-19%	No	Yes	Yes	-;Isolation ward;-	Yes	Yes	--Administrative Staff-	less than 10%	Quarantine	No	Yes	20 Days	Others	No	Yes	Moderate training (most of the staff but with limited experience by trained staff)	Yes	20-29%	Hospital Management	Yes	Triple Layer Surgical Mask;-;N95 Mask;-;Face Shield;-;-	-;-;N95 Mask;Goggles;Face Shield;-;-	Emergency;Obstetric Services;OPD;-;-	Emergency;Obstetric Services;-;-;-	No		wearingInCriticalNonCovid	Yes	Telephonic consultation;-;-;-;-	They are at the same risk level as other facility staff members	please choose	please choose	please choose	Yes	July
6	MO	31	GUJARAT	Public not for Profit	less than 50	Non-teaching hospital	No	>50%	No	No	No	-;-;-	No	No	----	Please Choose	Please Choose	No	No	20 DAYS	Hospital	No	Yes	Moderate training (most of the staff but with limited experience by trained staff)	No	Please Choose	Please Choose	No	Triple Layer Surgical Mask;-;-;-;Face Shield;Shoe Cover;-	-;-;-;-;-;-;-	-;-;OPD;-;Others	-;-;-;-;-	No		wearingInCriticalNonCovid	Yes	Telephonic consultation;-;-;-;-	They are at the same risk level as other facility staff members	No	please choose	please choose	Yes	July
7	MO	38	GUJARAT	Public not for Profit	less than 50	Non-teaching hospital	No	20-29%	No	No	Yes	Isolation rooms;-;-	No	No	----	Please Choose	Please Choose	Please Choose	No	5 DAYS	Hospital	No	Yes	Moderate training (most of the staff but with limited experience by trained staff)	No	Please Choose	Please Choose	No	Triple Layer Surgical Mask;-;-;Goggles;Face Shield;Shoe Cover;-	-;-;-;-;-;-;-	-;-;OPD;-;Others	-;-;-;-;-	No		wearingInCriticalNonCovid	Yes	Telephonic consultation;Email/WhatsApp/ Other social media app;-;-;-	They are at the same risk level as other facility staff members	No	please choose	please choose	Yes	July
8	Incharge Medical Officer	31	Himachal Pradesh	Public not for Profit	50-100	Non-teaching hospital	No	less than 10%	No	Yes	No	-;-;-	No	Yes	-Nurses--	20-29%	Any other reason	No	No	5 Days	Others	No	Yes	Moderate training (most of the staff but with limited experience by trained staff)	In process	20-29%	Hospital Management	Yes	Triple Layer Surgical Mask;-;N95 Mask;-;-;-;-	-;-;N95 Mask;Goggles;Face Shield;Shoe Cover;Cover All	Emergency;Obstetric Services;OPD;-;-	Emergency;Obstetric Services;-;-;-	No		wearingInCriticalNonCovid	Yes	Telephonic consultation;-;-;-;-	They are at the same risk level as other facility staff members	No	Not sure when to start elective surgeries post lockdown	Include testing for COVID-19 as a part of pre-operative screening	Yes	July
9	MOIC	40	Himachal Pradesh	Public not for Profit	less than 50	Non-teaching hospital	Yes	20-29%	No	Yes	Yes	-;Isolation ward;-	No	No	----	Please Choose	Please Choose	No	Please Choose	15	Others	No	Yes	Moderate training (most of the staff but with limited experience by trained staff)	Yes	20-29%	Hospital Management	Yes	Triple Layer Surgical Mask;-;N95 Mask;-;-;-;-	-;-;N95 Mask;Goggles;Face Shield;-;-	Emergency;Obstetric Services;OPD;-;-	Emergency;Obstetric Services;-;-;-	No		wearingInCriticalNonCovid	Yes	Telephonic consultation;-;-;-;-	They are at the same risk level as other facility staff members	No	please choose	please choose	Yes	July
10	MO	36	GUJARAT	Private for Profit	less than 50	Non-teaching hospital	Yes	>50%	No	Yes	Yes	-;Isolation ward;-	Yes	Yes	-Nurses--	30-39%	Any other reason	Yes	Yes	10 DAYS	Hospital	Please Choose	Yes	Minimal training (few staff or limited experience by trained staff)	No	Please Choose	Please Choose	Yes	-;-;N95 Mask;-;Face Shield;Shoe Cover;-	-;-;-;-;-;-;Cover All	-;-;OPD;-;Others	Emergency;Obstetric Services;-;-;-	No		wearingInCriticalNonCovid	Yes	Telephonic consultation;-;-;-;-	They are at the same risk level as other facility staff members	Yes	Still in process of developing a strategy	Use additional Personal Protective Equipment (PPE) in all cases	Yes	July
11	CEO /HR	38	GUJARAT	Private not for Profit	100-250	Non-teaching hospital	No	>10-19%	No	No	No	Isolation rooms;-;-	Yes	No	----	Please Choose	Please Choose	No	No	5 DAYS	Hospital	Please Choose	Yes	Moderate training (most of the staff but with limited experience by trained staff)	No	Please Choose	Please Choose	Yes	-;-;N95 Mask;Goggles;Face Shield;Shoe Cover;-	-;-;-;-;-;-;Cover All	-;-;OPD;-;-	Emergency;Obstetric Services;-;-;Others	No		wearingInCriticalNonCovid	No	-;-;-;-;-	They are at the same risk level as other facility staff members	Yes	Still in process of developing a strategy	Use additional Personal Protective Equipment (PPE) in all cases	Yes	July
12	MANEGING DIRECTOR	45	U P	Private for Profit	less than 50	Non-teaching hospital	Yes	>50%	Yes	Yes	Yes	Isolation rooms;Isolation ward;Isolation wing	No	Yes	DoctorsNursesAdministrative StaffSanitation Staff	30-39%	Not willing to come	No	Yes	20	Hospital	No	Yes	Substantial training (most of the staff and at least moderate experience by trained staff)	In process	>50%	Hospital Management	Yes	-;-;-;-;-;-;Cover All	-;-;-;-;-;-;Cover All	Emergency;Obstetric Services;OPD;Elective surgeries;-	Emergency;Obstetric Services;OPC;-;-	Yes	PHYSICAL DISTENSING	wearingInCriticalNonCovid	Yes	Telephonic consultation;Email/WhatsApp/ Other social media app;-;-;-	They are at the same risk level as other facility staff members	Yes	Restart elective surgeries as soon as lockdown lifts up	Use additional Personal Protective Equipment (PPE) in all cases	Yes	July
13	MO	29	GUJARAT	Public not for Profit	less than 50	Non-teaching hospital	No	>50%	Please Choose	No	No	-;-;-	No	No	----	Please Choose	Please Choose	No	No	1 WEEK	Hospital	No	Yes	Moderate training (most of the staff but with limited experience by trained staff)	No	Please Choose	Please Choose	No	-;-;N95 Mask;-;Face Shield;-;-	-;-;-;-;-;-;-	-;-;OPD;-;-	-;-;-;-;-	No		wearingInCriticalNonCovid	Yes	Telephonic consultation;-;-;-;-	Please Choose	please choose	please choose	please choose	Yes	July
14	MO	50	GUJARAT	Public not for Profit	less than 50	Non-teaching hospital	No	>50%	No	No	No	-;-;-	No	No	----	Please Choose	Please Choose	No	No	6 DAYS	Hospital	No	Yes	Moderate training (most of the staff but with limited experience by trained staff)	Yes	Please Choose	Please Choose	No	Triple Layer Surgical Mask;-;-;-;Face Shield;-;-	-;-;-;-;-;-;-	-;-;OPD;-;-	-;-;-;-;-	No		wearingInCriticalNonCovid	Yes	Telephonic consultation;-;-;-;-	Please Choose	please choose	please choose	please choose	Yes	July
15	MO	41	GUJARAT	Public not for Profit	less than 50	Non-teaching hospital	No	40-49%	No	No	No	-;-;-	No	No	----	Please Choose	Please Choose	No	No	7 DAYS	Hospital	No	Yes	Moderate training (most of the staff but with limited experience by trained staff)	No	Please Choose	Please Choose	No	Triple Layer Surgical Mask;-;-;-;-;-;-	-;-;-;-;-;-;-	-;-;OPD;-;-	-;-;-;-;-	No		wearingInCriticalNonCovid	Yes	Telephonic consultation;-;-;-;-	Please Choose	please choose	please choose	please choose	Yes	July
16	Director/Ortho surgeon	52	Uttar Pradesh	Private for Profit	less than 50	Non-teaching hospital	Yes	>50%	No	Yes	No	Isolation rooms;-;-	No	Yes		>50%	Not willing to come	No	No	15 deys	Hospital	No	Yes	Minimal training (few staff or limited experience by trained staff)	Yes	less than 10%	Other	Yes	Triple Layer Surgical Mask;Cloth Mask;N95 Mask;-;Face Shield;-;-	-;-;-;-;-;-;Cover All	Emergency;-;OPD;-;-	Emergency;-;-;Elective surgeries;Others	Yes	Bone Drilling & Mash only	wearingInCriticalNonCovid	Yes	Telephonic consultation;-;-;-;-	hey are at the higher risk level than other facility staff members	Yes	Still in process of developing a strategy	Include testing for COVID-19 as a part of pre-operative screening	Yes	July
17	CHIEF COORDINATOR	66	UTTAR PRADESH	Private not for Profit	50-100	Teaching	Yes	>50%	Yes	Yes	Yes	-;-;Isolation wing	No	No	----	Please Choose	Please Choose	No	Yes	15	Hospital	No	Yes	Minimal training (few staff or limited experience by trained staff)	No	Please Choose	Please Choose	Yes	-;-;-;-;-;-;Cover All	-;-;-;-;-;-;Cover All	-;-;OPD;Elective surgeries;-	-;-;OPC;Elective surgeries;-	No		wearingInCriticalNonCovid	Yes	Telephonic consultation;-;-;-;-	They are at the reduced risk level than other facility staff members	please choose	Restart elective surgeries as soon as lockdown lifts up	Unsure of what to do, therefore awaiting clear guidelines	Yes	July
18	HOSPITAL MANAGER	44	UTTAR PRADESH	Public not for Profit	less than 50	Non-teaching hospital	No	40-49%	No	Yes	No	Isolation rooms;Isolation ward;-	No	No	----	Please Choose	Please Choose	Please Choose	Please Choose	10	Hospital	No	Yes	Moderate training (most of the staff but with limited experience by trained staff)	No	Please Choose	Please Choose	Yes	-;-;-;-;-;-;Cover All	-;-;-;-;-;-;Cover All	-;Obstetric Services;-;-;Others	-;-;-;-;-	No		wearingInCriticalNonCovid	No	-;-;-;-;-	They are at the reduced risk level than other facility staff members	please choose	please choose	please choose	Yes	July
19	MO	47	GUJARAT	Public not for Profit	less than 50	Non-teaching hospital	No	>50%	No	No	No	-;-;-	No	No	----	Please Choose	Please Choose	No	No	10 DAYS	Hospital	No	Yes	Moderate training (most of the staff but with limited experience by trained staff)	No	Please Choose	Please Choose	No	Triple Layer Surgical Mask;-;-;-;Face Shield;-;-	-;-;-;-;-;-;-	-;-;OPD;-;-	-;-;-;-;-	No		wearingInCriticalNonCovid	Yes	Telephonic consultation;-;-;-;-	Please Choose	please choose	please choose	please choose	Yes	July
20	consultant urologist	42	UTTAR PRADESH	Private for Profit	less than 50	Non-teaching hospital	No	20-29%	No	Yes	No	-;Isolation ward;-	No	Yes	DoctorsNursesAdministrative StaffSanitation Staff	40-49%	Any other reason	No	No	7days	Hospital	No	Yes	Moderate training (most of the staff but with limited experience by trained staff)	In process	less than 10%	Hospital Management	Yes	-;-;N95 Mask;Goggles;-;-;-	-;-;N95 Mask;Goggles;-;-;-	Emergency;-;OPD;-;-	Emergency;-;-;-;-	No		wearingInCriticalNonCovid	Yes	Telephonic consultation;Email/WhatsApp/ Other social media app;-;-;-	They are at the same risk level as other facility staff members	Yes	Restart elective surgeries as soon as lockdown lifts up	please choose	Yes	July
21	MEDICAL OFFICER	28	UTTAR PRADESH	Private for Profit	50-100	Teaching	No	40-49%	No	Yes	No	-;Isolation ward;-	No	Yes	DoctorsNursesAdministrative StaffSanitation Staff	30-39%	Not willing to come	No	No	7 DAYS	Hospital	No	No	Minimal training (few staff or limited experience by trained staff)	In process	20-29%	Other	No	Triple Layer Surgical Mask;-;N95 Mask;-;Face Shield;-;-	Triple Layer Surgical Mask;-;N95 Mask;-;Face Shield;-;-	Emergency;Obstetric Services;-;-;-	Emergency;Obstetric Services;-;-;-	No		wearingInCriticalNonCovid	Yes	Telephonic consultation;-;Video consultation;-;-	They are at the same risk level as other facility staff members	Yes	Restart elective surgeries as soon as lockdown lifts up	please choose	Yes	July
22	MO	46	GUJARAT	Public not for Profit	less than 50	Non-teaching hospital	No	>50%	No	No	No	-;-;-	No	No	----	Please Choose	Please Choose	No	No	1 WEEK	Hospital	No	Yes	Moderate training (most of the staff but with limited experience by trained staff)	No	Please Choose	Please Choose	No	Triple Layer Surgical Mask;-;-;-;Face Shield;-;-	-;-;-;-;-;-;-	-;-;-;-;-	-;-;-;-;-	No		wearingInCriticalNonCovid	Yes	Telephonic consultation;Email/WhatsApp/ Other social media app;-;-;-	Please Choose	No	please choose	please choose	Yes	July
23	MO	47	GUJARAT	Public not for Profit	less than 50	Non-teaching hospital	No	40-49%	No	No	No	-;-;-	No	No	----	Please Choose	Please Choose	No	No	1 MONTH	Hospital	No	Yes	Moderate training (most of the staff but with limited experience by trained staff)	No	Please Choose	Please Choose	No	Triple Layer Surgical Mask;-;-;-;Face Shield;-;-	-;-;-;-;-;-;-	-;-;OPD;-;-	-;-;-;-;-	No		wearingInCriticalNonCovid	Yes	Telephonic consultation;-;-;-;-	Please Choose	No	please choose	please choose	Yes	July
24	Asst. MANAGER	43	UTTAR PRADESH	Private not for Profit	>250	Teaching	Yes	>50%	Yes	Yes	Yes	Isolation rooms;Isolation ward;Isolation wing	No	Yes		20-29%	Staff waylaid as reduction in revenues	Yes	Yes	30	Hospital	Yes	Yes	Substantial training (most of the staff and at least moderate experience by trained staff)	Yes	30-39%	Hospital Management	Yes	Triple Layer Surgical Mask;-;N95 Mask;Goggles;Face Shield;Shoe Cover;-	Triple Layer Surgical Mask;-;N95 Mask;Goggles;Face Shield;Shoe Cover;-	Emergency;Obstetric Services;OPD;-;-	Emergency;Obstetric Services;OPC;-;-	Yes	SOCIAL DISTANCING , AWARENESS, SANITIZER USE	wearingInCriticalNonCovid	Yes	Telephonic consultation;Email/WhatsApp/ Other social media app;Video consultation;-;-	hey are at the higher risk level than other facility staff members	Yes	Restart elective surgeries as soon as lockdown lifts up	Perform testing for COVID-19 preoperatively AND Use PPE in all cases	Yes	July
25	MO	35	GUJARAT	Public not for Profit	less than 50	Non-teaching hospital	No	>50%	No	No	No	-;-;-	Please Chooose	No	----	Please Choose	Please Choose	No	No	10 DAYS	Hospital	No	Yes	Moderate training (most of the staff but with limited experience by trained staff)	No	Please Choose	Please Choose	No	Triple Layer Surgical Mask;-;-;-;-;-;-	-;-;-;-;-;-;-	-;-;OPD;-;-	-;-;-;-;-	No		wearingInCriticalNonCovid	Yes	Telephonic consultation;-;-;-;-	Please Choose	No	please choose	please choose	No	July
26	DIRECTOR	25	UTTAR PRADESH	Private for Profit	less than 50	NA	No	30-39%	No	Yes	No	-;Isolation ward;-	No	Yes	DoctorsNurses--	10-19%	Not willing to come	No	Yes	50	Hospital	No	Yes	Moderate training (most of the staff but with limited experience by trained staff)	No	Please Choose	Paid by staff	Please Choose	Triple Layer Surgical Mask;Cloth Mask;N95 Mask;Goggles;Face Shield;Shoe Cover;-	Triple Layer Surgical Mask;-;N95 Mask;-;Face Shield;Shoe Cover;-	Emergency;Obstetric Services;OPD;-;-	-;-;-;-;-	No		wearingInCriticalNonCovid	No	-;-;-;-;I do not plan to start any of it soon	They are at the reduced risk level than other facility staff members	Yes	Start elective surgeries after 1 week of lockdown upliftment	Include testing for COVID-19 as a part of pre-operative screening	Yes	July
27	MANAGER	48	(U.P.)	Private not for Profit	less than 50	NA	Yes	>50%	Yes	Yes	No	Isolation rooms;-;Isolation wing	No	Yes	----	Please Choose	Please Choose	No	Yes	20	Hospital	No	Yes	Minimal training (few staff or limited experience by trained staff)	No	Please Choose	Please Choose	Yes	-;-;N95 Mask;Goggles;Face Shield;Shoe Cover;Cover All	-;-;N95 Mask;Goggles;-;Shoe Cover;Cover All	-;-;OPD;Elective surgeries;-	-;-;OPC;Elective surgeries;-	No		wearingInCriticalNonCovid	Yes	Telephonic consultation;-;-;-;-	They are at the reduced risk level than other facility staff members	Yes	Start elective surgeries after 1 week of lockdown upliftment	Perform testing for COVID-19 preoperatively AND Use PPE in all cases	Yes	July
28	GEN.PHYSICIAN	62	Uttar Pradesh	Private not for Profit	50-100	Non-teaching hospital	Yes	>10-19%	Yes	Yes	Yes	Isolation rooms;Isolation ward;-	Please Chooose	No	----	Please Choose	Please Choose	Yes	No	2 MONTHS	Not sure	No	No	Moderate training (most of the staff but with limited experience by trained staff)	No	Please Choose	Please Choose	Yes	Triple Layer Surgical Mask;-;N95 Mask;Goggles;Face Shield;-;-	Triple Layer Surgical Mask;-;N95 Mask;Goggles;Face Shield;Shoe Cover;Cover All	Emergency;Obstetric Services;OPD;Elective surgeries;-	Emergency;Obstetric Services;OPC;Elective surgeries;-	No		wearingInCriticalNonCovid	Yes	Telephonic consultation;-;-;-;-	They are at the reduced risk level than other facility staff members	No	please choose	please choose	Yes	July
29	MO	40	GUJARAT	Public not for Profit	less than 50	Non-teaching hospital	No	30-39%	No	No	No	-;-;-	No	No	----	Please Choose	Please Choose	No	No	15-20 DAYS	Hospital	No	Yes	Moderate training (most of the staff but with limited experience by trained staff)	No	Please Choose	Please Choose	No	-;-;N95 Mask;-;-;-;-	-;-;-;-;-;-;-	-;-;OPD;-;Others	-;-;-;-;-	No		wearingInCriticalNonCovid	Yes	Telephonic consultation;-;-;-;-	Please Choose	No	please choose	please choose	Yes	July
30	Director	53	Uttar Pradesh	Private for Profit	less than 50	NA	In Process	20-29%	No	Yes	No	-;Isolation ward;Isolation wing	No	Yes	DoctorsNursesAdministrative StaffSanitation Staff	30-39%	Any other reason	No	No	30	Procedure cost	No	Yes	Minimal training (few staff or limited experience by trained staff)	Yes	>50%	Other	Yes	Triple Layer Surgical Mask;-;N95 Mask;Goggles;Face Shield;Shoe Cover;Cover All	-;-;-;-;-;-;-	Emergency;Obstetric Services;OPD;Elective surgeries;Others	Emergency;Obstetric Services;OPC;Elective surgeries;Others	No		wearingInCriticalNonCovid	Yes	Telephonic consultation;Email/WhatsApp/ Other social media app;Video consultation;-;-	hey are at the higher risk level than other facility staff members	Yes	Start elective surgeries after 1 week of lockdown upliftment	Perform testing for COVID-19 preoperatively AND Use PPE in all cases	Yes	July
31	MO	29	GUJARAT	Public not for Profit	less than 50	Non-teaching hospital	No	30-39%	No	No	No	-;-;-	Yes	No	----	Please Choose	Please Choose	No	No	1 WEEK	Hospital	No	Yes	Moderate training (most of the staff but with limited experience by trained staff)	No	Please Choose	Please Choose	No	Triple Layer Surgical Mask;-;-;-;Face Shield;-;-	-;-;-;-;-;-;-	-;-;OPD;-;-	-;-;-;-;-	Yes		wearingInCriticalNonCovid	Yes	Telephonic consultation;-;-;-;-	Please Choose	No	please choose	please choose	Yes	July
32	MO	34	GUJARAT	Public not for Profit	less than 50	Non-teaching hospital	No	>50%	No	No	No	-;-;-	No	No	----	Please Choose	Please Choose	No	No	10 DAYS	Hospital	No	Yes	Moderate training (most of the staff but with limited experience by trained staff)	No	Please Choose	Please Choose	No	-;-;N95 Mask;-;Face Shield;-;-	-;-;-;-;-;-;-	-;-;OPD;-;Others	-;-;-;-;-	No		wearingInCriticalNonCovid	Yes	Telephonic consultation;-;-;-;-	Please Choose	No	please choose	please choose	Yes	July
33	MO	27	GUJARAT	Public not for Profit	less than 50	Non-teaching hospital	No	30-39%	No	No	No	-;-;-	No	No	----	Please Choose	Please Choose	No	No	5 DAYS	Hospital	No	Yes	Moderate training (most of the staff but with limited experience by trained staff)	No	Please Choose	Please Choose	No	Triple Layer Surgical Mask;-;N95 Mask;-;Face Shield;-;-	-;-;-;-;-;-;-	-;-;OPD;-;Others	-;-;-;-;-	No		wearingInCriticalNonCovid	Yes	Telephonic consultation;-;-;-;-	Please Choose	No	please choose	please choose	Yes	July
34	o t assistant	43	UTTAR PRADESH	Private for Profit	less than 50	Non-teaching hospital	No	>50%	No	Yes	No	-;-;Isolation wing	No	Yes		30-39%	Quarantine	No	No	7	Others	No	Yes	Moderate training (most of the staff but with limited experience by trained staff)	Yes	10-19%	Paid by staff	Yes	-;-;-;-;-;-;Cover All	-;-;N95 Mask;Goggles;Face Shield;Shoe Cover;-	Emergency;-;-;-;Others	Emergency;-;-;-;-	No		wearingInCriticalNonCovid	No	-;-;-;-;-	Please Choose	please choose	please choose	please choose	Yes	July
35	MO	35	GUJARAT	Public not for Profit	less than 50	Non-teaching hospital	No	30-39%	No	No	No	-;-;-	No	No	----	Please Choose	Please Choose	No	No	5 DAYS	Hospital	No	Yes	Moderate training (most of the staff but with limited experience by trained staff)	No	Please Choose	Please Choose	No	-;-;N95 Mask;-;Face Shield;-;-	-;-;-;-;-;-;-	-;-;OPD;-;Others	-;-;-;-;-	No		wearingInCriticalNonCovid	Yes	Telephonic consultation;-;-;-;-	Please Choose	No	please choose	please choose	Yes	July
36	DIRECTOR	40	UTTAR PRADESH	Private not for Profit	50-100	Non-teaching hospital	Yes	less than 10%	No	No	No	-;Isolation ward;Isolation wing	No	Yes	DoctorsNursesAdministrative StaffSanitation Staff	>50%	Not willing to come	Yes	Yes	1	Hospital	No	Yes	Minimal training (few staff or limited experience by trained staff)	Yes	Please Choose	Please Choose	Yes	Triple Layer Surgical Mask;-;N95 Mask;-;Face Shield;-;-	Triple Layer Surgical Mask;Cloth Mask;N95 Mask;Goggles;Face Shield;Shoe Cover;Cover All	Emergency;Obstetric Services;-;Elective surgeries;-	Emergency;Obstetric Services;-;Elective surgeries;-	No		wearingInCriticalNonCovid	Yes	Telephonic consultation;Email/WhatsApp/ Other social media app;Video consultation;-;-	hey are at the higher risk level than other facility staff members	Yes	Restart elective surgeries as soon as lockdown lifts up	please choose	No	July
37	MO	58	GUJARAT	Public not for Profit	less than 50	Non-teaching hospital	No	>50%	Please Choose	No	Yes	Isolation rooms;-;-	No	No	----	Please Choose	Please Choose	No	No	5 DAYS	Hospital	No	Yes	Moderate training (most of the staff but with limited experience by trained staff)	No	Please Choose	Please Choose	No	Triple Layer Surgical Mask;-;N95 Mask;-;Face Shield;-;-	-;-;-;-;-;-;-	-;-;OPD;-;Others	-;-;-;-;-	No		wearingInCriticalNonCovid	Yes	Telephonic consultation;-;-;-;-	Please Choose	No	please choose	please choose	Yes	July
38	MO	34	GUJARAT	Public not for Profit	less than 50	Non-teaching hospital	No	30-39%	No	No	No	-;-;-	No	No	----	Please Choose	Please Choose	No	No	5-6 days	Hospital	No	Yes	Moderate training (most of the staff but with limited experience by trained staff)	No	Please Choose	Please Choose	No	Triple Layer Surgical Mask;-;N95 Mask;-;Face Shield;-;-	-;-;-;-;-;-;-	-;-;OPD;-;-	-;-;-;-;-	No		wearingInCriticalNonCovid	Yes	Telephonic consultation;-;-;-;-	Please Choose	No	please choose	please choose	Yes	July
39	MO	30	GUJARAT	Public not for Profit	less than 50	Non-teaching hospital	Please Choose	>50%	No	No	No	-;-;-	No	No	----	Please Choose	Please Choose	No	No	10 -15 DAYS	Hospital	No	Yes	Moderate training (most of the staff but with limited experience by trained staff)	No	Please Choose	Please Choose	No	-;-;N95 Mask;-;-;-;-	-;-;-;-;-;-;-	-;-;OPD;-;Others	-;-;-;-;-	Yes		wearingInCriticalNonCovid	Yes	Telephonic consultation;-;-;-;-	Please Choose	No	please choose	please choose	Yes	July
40	Head -Community ophthalmology and research	50	delhi	Private not for Profit	less than 50	Teaching	Yes	20-29%	No	No	No	Isolation rooms;-;-	No	No	--Administrative Staff-	less than 10%	Quarantine	Please Choose	Please Choose	2 months	Hospital	No	Yes	Please Choose	Yes	less than 10%	Paid by staff	Yes	Triple Layer Surgical Mask;-;-;Goggles;Face Shield;-;-	-;-;N95 Mask;Goggles;Face Shield;Shoe Cover;-	Emergency;-;OPD;Elective surgeries;-	Emergency;-;-;Elective surgeries;-	Yes	wearing adequate PPE all the staff ,Covid testing of covid suspect going for in aersol generating	wearingInCriticalNonCovid	Yes	-;-;Video consultation;-;-	They are at the same risk level as other facility staff members	Yes	Restart elective surgeries as soon as lockdown lifts up	Use additional Personal Protective Equipment (PPE) in all cases	Yes	July
41	MO	46	GUJARAT	Public not for Profit	less than 50	Non-teaching hospital	No	>50%	No	No	No	-;-;-	No	No	----	Please Choose	Please Choose	No	No	1 MONTH	Hospital	No	Yes	Minimal training (few staff or limited experience by trained staff)	No	Please Choose	Please Choose	No	-;-;N95 Mask;-;Face Shield;-;-	-;-;-;-;-;-;-	-;Obstetric Services;OPD;-;Others	-;-;-;-;-	Please Choose		wearingInCriticalNonCovid	Yes	Telephonic consultation;-;-;-;-	Please Choose	No	please choose	please choose	Yes	July
42	OWNER	55	UTTER PRADESH	Private for Profit	less than 50	NA	No	>50%	No	No	No	-;-;-	No	No	----	>50%	Any other reason	No	No	1	Hospital	No	Yes	Substantial training (most of the staff and at least moderate experience by trained staff)	No	10-19%	Other	Yes	Triple Layer Surgical Mask;-;N95 Mask;Goggles;-;-;-	-;-;N95 Mask;-;-;-;-	-;-;-;-;Others	-;-;-;Elective surgeries;-	No		wearingInCriticalNonCovid	Yes	Telephonic consultation;-;-;-;-	hey are at the higher risk level than other facility staff members	Yes	Restart elective surgeries as soon as lockdown lifts up	please choose	Yes	July
43	COMPUTER OPERATOR	27	UTTARAKHAND	Public not for Profit	100-250	Non-teaching hospital	No	20-29%	Yes	Yes	Yes	Isolation rooms;-;-	Yes	No	----	Please Choose	Please Choose	Yes	Yes	1 MONTH	Hospital	No	Yes	Moderate training (most of the staff but with limited experience by trained staff)	No	Please Choose	Please Choose	Yes	-;-;N95 Mask;-;Face Shield;-;-	-;-;-;-;-;-;Cover All	-;Obstetric Services;OPD;-;Others	Emergency;-;-;-;-	No		wearingInCriticalNonCovid	Yes	Telephonic consultation;-;-;-;-	hey are at the higher risk level than other facility staff members	No	please choose	please choose	Yes	July
44	MO	42	Nagaland	Public not for Profit	less than 50	Non-teaching hospital	No	40-49%	No	Yes	Yes	-;-;Isolation wing	No	Yes	DoctorsNurses--	10-19%	Any other reason	No	Yes	1 week	Others	No	Yes	Moderate training (most of the staff but with limited experience by trained staff)	Yes	less than 10%	Hospital Management	Yes	Triple Layer Surgical Mask;-;N95 Mask;-;-;-;-	-;-;N95 Mask;Goggles;Face Shield;Shoe Cover;Cover All	Emergency;Obstetric Services;OPD;-;Others	Emergency;Obstetric Services;-;-;Others	No		wearingInCriticalNonCovid	Yes	Telephonic consultation;-;-;-;-	They are at the same risk level as other facility staff members	Yes	Still in process of developing a strategy	Unsure of what to do, therefore awaiting clear guidelines	Yes	July
45	MO	42	Nagaland	Public not for Profit	less than 50	Non-teaching hospital	No	40-49%	No	No	Yes	Isolation rooms;-;-	No	No	----	Please Choose	Please Choose	No	Yes	5 Days	Others	No	Yes	Moderate training (most of the staff but with limited experience by trained staff)	In process	less than 10%	Hospital Management	Yes	-;-;N95 Mask;-;-;-;-	-;-;N95 Mask;Goggles;Face Shield;Shoe Cover;Cover All	Emergency;Obstetric Services;OPD;-;-	Emergency;Obstetric Services;-;-;-	No		wearingInCriticalNonCovid	No	-;-;-;None as of now, but plan to start;-	They are at the same risk level as other facility staff members	Yes	Still in process of developing a strategy	Unsure of what to do, therefore awaiting clear guidelines	Yes	July
46	MEDICAL INCHARGE	49	UTTARAKHAND	Public not for Profit	less than 50	Non-teaching hospital	No	30-39%	No	Yes	Yes	-;Isolation ward;-	No	No	----	Please Choose	Please Choose	No	Yes	10 DAYS	Hospital	No	Yes	Moderate training (most of the staff but with limited experience by trained staff)	No	Please Choose	Please Choose	No	-;-;N95 Mask;-;Face Shield;-;-	-;-;-;-;-;-;-	-;-;OPD;-;Others	-;-;-;-;-	No		wearingInCriticalNonCovid	Yes	Telephonic consultation;-;-;-;-	Please Choose	No	please choose	please choose	Yes	July
47	Staff Nurse	53	Nagaland	Public not for Profit	less than 50	Non-teaching hospital	No	less than 10%	No	Yes	Yes	Isolation rooms;-;-	Yes	No	----	Please Choose	Please Choose	No	Yes	5 Days	Others	No	Yes	Moderate training (most of the staff but with limited experience by trained staff)	No	Please Choose	Please Choose	Yes	Triple Layer Surgical Mask;-;-;-;-;-;-	-;-;N95 Mask;-;-;-;-	Emergency;Obstetric Services;OPD;-;-	Emergency;Obstetric Services;-;-;-	No		wearingInCriticalNonCovid	Yes	Telephonic consultation;-;-;-;-	They are at the same risk level as other facility staff members	No	please choose	please choose	Yes	July
48	Administrator	34	Nagaland	Private for Profit	50-100	Non-teaching hospital	Yes	>50%	No	Yes	Yes	Isolation rooms;-;-	Yes	No	----	Please Choose	Please Choose	Yes	Yes	1 Month	Hospital	No	Yes	Substantial training (most of the staff and at least moderate experience by trained staff)	No	Please Choose	Please Choose	Yes	-;-;N95 Mask;-;-;-;-	-;-;N95 Mask;Goggles;Face Shield;Shoe Cover;Cover All	Emergency;Obstetric Services;OPD;-;-	Emergency;Obstetric Services;-;-;-	No		wearingInCriticalNonCovid	No	-;-;-;None as of now, but plan to start;-	They are at the same risk level as other facility staff members	Yes	Restart elective surgeries as soon as lockdown lifts up	Include testing for COVID-19 as a part of pre-operative screening	Yes	July
49	Administrator	36	Nagaland	Private for Profit	50-100	Non-teaching hospital	Yes	40-49%	No	Yes	Yes	Isolation rooms;-;-	Yes	No	----	Please Choose	Please Choose	Yes	Yes	28 days	Hospital	No	Yes	Substantial training (most of the staff and at least moderate experience by trained staff)	No	Please Choose	Please Choose	Yes	-;-;N95 Mask;-;-;-;-	-;-;N95 Mask;Goggles;Face Shield;Shoe Cover;Cover All	Emergency;Obstetric Services;OPD;-;-	Emergency;Obstetric Services;-;-;-	No		wearingInCriticalNonCovid	No	-;-;-;-;I do not plan to start any of it soon	They are at the same risk level as other facility staff members	Yes	Start elective surgeries after 1 week of lockdown upliftment	Perform testing for COVID-19 preoperatively AND Use PPE in all cases	Yes	July
50	Consultant Physician	50	Sikkim	Public not for Profit	>250	Non-teaching hospital	Yes	less than 10%	Yes	Yes	Yes	-;Isolation ward;-	Yes	No	----	Please Choose	Please Choose	Yes	Yes	15	Others	Yes	Yes	Substantial training (most of the staff and at least moderate experience by trained staff)	Yes	10-19%	Hospital Management	Yes	Triple Layer Surgical Mask;-;N95 Mask;-;-;-;-	-;-;N95 Mask;Goggles;Face Shield;Shoe Cover;Cover All	Emergency;Obstetric Services;OPD;-;-	Emergency;Obstetric Services;-;-;-	No		wearingInCriticalNonCovid	No	-;-;-;None as of now, but plan to start;-	hey are at the higher risk level than other facility staff members	No	please choose	please choose	Yes	July
51	CHIEF MEDCIAL OFFICER	59	UTTARAKHAND	Public not for Profit	50-100	Non-teaching hospital	No	>50%	No	Yes	Yes	-;Isolation ward;-	No	No	----	Please Choose	Please Choose	No	Yes	1 WEEK	Hospital	No	Yes	Moderate training (most of the staff but with limited experience by trained staff)	No	Please Choose	Please Choose	No	-;-;N95 Mask;-;Face Shield;-;-	-;-;-;-;-;-;-	-;-;OPD;-;-	-;-;-;-;-	No		wearingInCriticalNonCovid	Yes	Telephonic consultation;-;-;-;-	Please Choose	Yes	please choose	please choose	Yes	July
52	CMO	48	Himachal Pradesh	Public not for Profit	less than 50	Non-teaching hospital	Yes	>10-19%	No	Yes	No	-;-;-	No	No	----	Please Choose	Please Choose	No	No	1 week	Others	No	Yes	Moderate training (most of the staff but with limited experience by trained staff)	Yes	10-19%	Hospital Management	Yes	Triple Layer Surgical Mask;-;-;-;-;-;-	-;-;N95 Mask;Goggles;Face Shield;-;-	-;-;OPD;-;-	-;-;-;-;Others	No		wearingInCriticalNonCovid	Yes	Telephonic consultation;-;-;-;-	They are at the same risk level as other facility staff members	No	please choose	please choose	Yes	July
53	Ayushmaan mitar	30	Himachal Pradesh	Public not for Profit	less than 50	Non-teaching hospital	No	30-39%	No	Yes	Yes	-;-;Isolation wing	No	No	----	Please Choose	Please Choose	No	Yes	20 Days	Hospital	No	Yes	Moderate training (most of the staff but with limited experience by trained staff)	Yes	20-29%	Hospital Management	Yes	Triple Layer Surgical Mask;-;-;-;-;-;-	-;-;N95 Mask;Goggles;Face Shield;-;-	Emergency;Obstetric Services;OPD;-;-	Emergency;Obstetric Services;-;-;-	No		wearingInCriticalNonCovid	Yes	Telephonic consultation;-;-;-;-	They are at the same risk level as other facility staff members	No	please choose	please choose	Yes	July
54	JUNIOR ASSISTANT	37	UTTARAKHAND	Public not for Profit	less than 50	Non-teaching hospital	No	>50%	No	No	Yes	-;Isolation ward;-	No	No	----	Please Choose	Please Choose	No	No	10 DAYS	Hospital	No	Yes	Moderate training (most of the staff but with limited experience by trained staff)	No	Please Choose	Please Choose	No	-;-;N95 Mask;-;-;-;-	-;-;-;-;-;-;-	-;-;OPD;-;Others	-;-;-;-;-	No		wearingInCriticalNonCovid	Yes	Telephonic consultation;-;-;-;-	Please Choose	No	please choose	please choose	Yes	July
55	BMO	33	UTTARAKHAND	Public not for Profit	less than 50	Non-teaching hospital	No	>50%	No	Yes	Yes	-;Isolation ward;-	No	Yes		>50%	Any other reason	No	Yes	1 MONTH	Hospital	No	Yes	Moderate training (most of the staff but with limited experience by trained staff)	No	Please Choose	Please Choose	No	-;-;N95 Mask;-;Face Shield;-;-	-;-;-;-;-;-;-	-;-;OPD;-;Others	-;-;-;-;-	No		wearingInCriticalNonCovid	Yes	Telephonic consultation;-;-;-;-	Please Choose	No	please choose	please choose	Yes	July
56	MO	55	UTTARAKHAND	Public not for Profit	less than 50	Non-teaching hospital	No	>50%	No	Yes	Yes	Isolation rooms;-;-	No	Yes	DoctorsNursesAdministrative Staff-	>50%	Any other reason	No	Yes	8-10days	Hospital	No	Yes	Moderate training (most of the staff but with limited experience by trained staff)	No	Please Choose	Please Choose	No	-;-;N95 Mask;-;Face Shield;Shoe Cover;-	-;-;-;-;-;-;-	-;-;OPD;-;Others	-;-;-;-;-	No		wearingInCriticalNonCovid	No	-;-;-;-;-	Please Choose	Yes	please choose	please choose	Yes	July
57	Data operator	34	Himachal Pradesh	Public not for Profit	less than 50	Non-teaching hospital	Yes	30-39%	No	No	No	-;-;-	No	No	----	Please Choose	Please Choose	No	No	1 week	Others	No	Yes	Moderate training (most of the staff but with limited experience by trained staff)	Yes	20-29%	Hospital Management	Yes	-;-;N95 Mask;-;-;-;-	-;-;N95 Mask;-;Face Shield;-;-	Emergency;Obstetric Services;OPD;-;-	Emergency;Obstetric Services;-;-;-	No		wearingInCriticalNonCovid	Yes	Telephonic consultation;-;-;-;-	Please Choose	No	please choose	please choose	Yes	July
58	MO	49	Himachal Pradesh	Public not for Profit	less than 50	Non-teaching hospital	No	40-49%	No	Yes	Yes	-;-;Isolation wing	No	No	----	Please Choose	Please Choose	No	Yes	15	Others	No	Yes	Moderate training (most of the staff but with limited experience by trained staff)	Yes	10-19%	Hospital Management	No	-;-;N95 Mask;-;-;-;-	-;-;N95 Mask;Goggles;Face Shield;-;-	Emergency;Obstetric Services;OPD;-;-	Emergency;Obstetric Services;-;-;-	No		wearingInCriticalNonCovid	Yes	Telephonic consultation;-;-;-;-	Please Choose	No	please choose	please choose	Yes	July
59	BMO	48	Himachal Pradesh	Public not for Profit	less than 50	Non-teaching hospital	Yes	less than 10%	No	Yes	No	-;-;-	No	No	----	Please Choose	Please Choose	No	No	20 Days	Others	Yes	Yes	Moderate training (most of the staff but with limited experience by trained staff)	Yes	20-29%	Hospital Management	Yes	-;-;N95 Mask;-;-;-;-	-;-;N95 Mask;Goggles;-;-;-	Emergency;Obstetric Services;OPD;-;-	Emergency;Obstetric Services;-;-;-	No		wearingInCriticalNonCovid	Yes	-;-;-;-;-	Please Choose	No	please choose	please choose	Yes	July
60	Data Operator	34	Himachal Pradesh	Public not for Profit	less than 50	Non-teaching hospital	No	>10-19%	No	Yes	No	-;-;-	No	No	----	Please Choose	Please Choose	No	No	10	Others	No	Yes	Substantial training (most of the staff and at least moderate experience by trained staff)	Yes	less than 10%	Hospital Management	No	-;-;N95 Mask;-;-;-;-	-;-;N95 Mask;Goggles;Face Shield;-;-	Emergency;Obstetric Services;OPD;-;-	Emergency;Obstetric Services;-;-;-	No		wearingInCriticalNonCovid	Yes	Telephonic consultation;-;-;-;-	Please Choose	No	please choose	please choose	Yes	July
61	MO	49	GUJARAT	Public not for Profit	less than 50	Non-teaching hospital	No	>50%	No	No	Yes	Isolation rooms;-;-	No	No	----	Please Choose	Please Choose	No	No	15 DAYS	Hospital	No	Yes	Moderate training (most of the staff but with limited experience by trained staff)	No	Please Choose	Please Choose	No	-;-;N95 Mask;-;Face Shield;-;-	-;-;-;-;-;-;-	-;-;OPD;-;Others	-;-;-;-;-	No		wearingInCriticalNonCovid	Yes	Telephonic consultation;-;-;-;-	Please Choose	No	please choose	please choose	Yes	July
62	MO	54	JAMMU AND KASHMIR	Public not for Profit	less than 50	Non-teaching hospital	No	>50%	No	No	Yes	-;Isolation ward;-	No	No	----	Please Choose	Please Choose	No	Please Choose	1 WEEK	Hospital	Yes	Yes	Moderate training (most of the staff but with limited experience by trained staff)	No	Please Choose	Please Choose	No	-;-;N95 Mask;-;Face Shield;-;-	-;-;-;-;-;-;-	-;-;OPD;-;Others	-;-;-;-;-	No		wearingInCriticalNonCovid	Yes	Telephonic consultation;-;-;-;-	They are at the same risk level as other facility staff members	No	please choose	please choose	Yes	July
63	Health Officer	60	GOA	Public not for Profit	50-100	Non-teaching hospital	Yes	20-29%	No	Yes	Yes	Isolation rooms;-;-	No	Yes	-Nurses--	10-19%	Any other reason	Yes	Yes	30 days	Others	No	Yes	Moderate training (most of the staff but with limited experience by trained staff)	Yes	>50%	Hospital Management	Yes	-;-;N95 Mask;-;-;-;-	-;-;N95 Mask;Goggles;Face Shield;Shoe Cover;Cover All	Emergency;Obstetric Services;OPD;-;-	Emergency;Obstetric Services;-;-;-	No		wearingInCriticalNonCovid	No	-;-;-;None as of now, but plan to start;-	They are at the same risk level as other facility staff members	Yes	Restart elective surgeries as soon as lockdown lifts up	Perform testing for COVID-19 preoperatively AND Use PPE in all cases	Yes	July
64	AROGYA MITRA	27	JAMMU AND KASHMIR	Public not for Profit	less than 50	Non-teaching hospital	No	>50%	No	No	No	-;-;-	Yes	No	----	Please Choose	Please Choose	No	No	10 DAYS	Hospital	No	Yes	Moderate training (most of the staff but with limited experience by trained staff)	No	Please Choose	Please Choose	No	Triple Layer Surgical Mask;-;-;-;-;-;-	-;-;-;-;-;-;-	-;-;OPD;-;Others	-;-;-;-;-	No		wearingInCriticalNonCovid	No	-;-;-;-;-	Please Choose	No	please choose	please choose	Yes	July
65	RURAL MEDICAL ASSISTANT	40	CHATTISGARH	Public not for Profit	less than 50	Non-teaching hospital	No	>50%	No	No	Yes	-;Isolation ward;-	No	Yes		Please Choose	Please Choose	No	No	INITIAL 4-5 PPE KITS WERE THERE .CURRENTLY , ZERO NO SUPPLY OF PPE	Hospital	No	Yes	Minimal training (few staff or limited experience by trained staff)	No	Please Choose	Please Choose	No	Triple Layer Surgical Mask;-;-;-;-;-;-	-;-;-;-;-;-;-	-;-;OPD;-;-	-;-;-;-;-	No		wearingInCriticalNonCovid	Yes	Telephonic consultation;-;-;-;-	Please Choose	No	please choose	please choose	Yes	July
66	GRADUTION	32	CHATTISGARH	Public not for Profit	less than 50	Non-teaching hospital	No	>50%	No	No	No	Isolation rooms;-;-	No	No	----	Please Choose	Please Choose	No	No	ZERO	Others	No	Yes	Minimal training (few staff or limited experience by trained staff)	No	Please Choose	Please Choose	No	Triple Layer Surgical Mask;-;-;-;-;-;-	-;-;-;-;-;-;-	-;-;OPD;-;-	-;-;-;-;-	No		wearingInCriticalNonCovid	Yes	Telephonic consultation;-;-;-;-	Please Choose	No	please choose	please choose	Yes	July
67	Computer Operator	38	Manipur	Public not for Profit	less than 50	Non-teaching hospital	No	less than 10%	No	Yes	Yes	-;-;Isolation wing	No	No	----	Please Choose	Please Choose	No	Yes	12	Hospital	No	Yes	Moderate training (most of the staff but with limited experience by trained staff)	Yes	30-39%	Hospital Management	No	-;-;N95 Mask;-;-;-;-	-;-;N95 Mask;Goggles;Face Shield;Shoe Cover;-	Emergency;-;OPD;-;-	Emergency;-;-;-;-	No		wearingInCriticalNonCovid	Yes	Telephonic consultation;-;-;-;-	Please Choose	No	please choose	please choose	Yes	July
68	Director	53	UTTAR PRADESH	Private for Profit	less than 50	Non-teaching hospital	In Process	20-29%	No	Yes	No	Isolation rooms;-;-	No	Yes	DoctorsNursesAdministrative StaffSanitation Staff	30-39%	Any other reason	No	No	30 days	Procedure cost	No	Yes	Moderate training (most of the staff but with limited experience by trained staff)	Yes	40-49%	Other	Yes	Triple Layer Surgical Mask;-;N95 Mask;Goggles;Face Shield;Shoe Cover;Cover All	Triple Layer Surgical Mask;-;N95 Mask;Goggles;Face Shield;Shoe Cover;Cover All	Emergency;Obstetric Services;OPD;Elective surgeries;-	Emergency;Obstetric Services;OPC;Elective surgeries;-	No		wearingInCriticalNonCovid	Yes	Telephonic consultation;Email/WhatsApp/ Other social media app;Video consultation;-;-	hey are at the higher risk level than other facility staff members	Yes	Restart elective surgeries as soon as lockdown lifts up	Perform testing for COVID-19 preoperatively AND Use PPE in all cases	Yes	July
69	Director	42	UTTAR PRADESH	Private for Profit	less than 50	Non-teaching hospital	Yes	>50%	No	Yes	No	Isolation rooms;-;Isolation wing	No	Yes	DoctorsNursesAdministrative StaffSanitation Staff	>50%	Not willing to come	Yes	Yes	3	Hospital	No	Yes	Moderate training (most of the staff but with limited experience by trained staff)	No	Please Choose	Please Choose	Yes	-;-;-;-;-;-;Cover All	-;-;-;-;-;-;Cover All	Emergency;Obstetric Services;-;Elective surgeries;-	Emergency;Obstetric Services;-;Elective surgeries;-	No		wearingInCriticalNonCovid	Yes	Telephonic consultation;Email/WhatsApp/ Other social media app;-;-;-	hey are at the higher risk level than other facility staff members	Yes	Restart elective surgeries as soon as lockdown lifts up	Perform testing for COVID-19 preoperatively AND Use PPE in all cases	Yes	July
70	BMO	49	Manipur	Public not for Profit	less than 50	Non-teaching hospital	No	less than 10%	No	Yes	No	-;-;-	No	No	----	Please Choose	Please Choose	No	No	8 Days	Others	No	Yes	Moderate training (most of the staff but with limited experience by trained staff)	Yes	10-19%	Hospital Management	No	-;-;N95 Mask;-;-;-;-	-;-;N95 Mask;Goggles;Face Shield;-;-	Emergency;Obstetric Services;OPD;-;-	Emergency;-;-;-;-	No		wearingInCriticalNonCovid	Yes	Telephonic consultation;-;-;-;-	Please Choose	No	please choose	please choose	Yes	July
71	Medical Officer	39	Manipur	Public not for Profit	less than 50	Non-teaching hospital	No	30-39%	No	Yes	Yes	-;Isolation ward;-	No	Yes	DoctorsNurses-Sanitation Staff	30-39%	Any other reason	No	Yes	1 week	Others	No	Yes	Substantial training (most of the staff and at least moderate experience by trained staff)	No	Please Choose	Please Choose	No	-;-;N95 Mask;-;-;-;-	-;-;N95 Mask;Goggles;Face Shield;-;-	Emergency;Obstetric Services;OPD;-;-	Emergency;Obstetric Services;-;-;-	No		wearingInCriticalNonCovid	Yes	Telephonic consultation;-;-;-;-	Please Choose	No	please choose	please choose	Yes	July
72	Additional Director	64	Uttar Pradesh	Private not for Profit	>250	Non-teaching hospital	No	>50%	Yes	Yes	Yes	-;Isolation ward;-	Yes	No	Doctors---	20-29%	Quarantine	Yes	Yes	30 Days	Hospital	No	Yes	Substantial training (most of the staff and at least moderate experience by trained staff)	Yes	10-19%	Other	Yes	Triple Layer Surgical Mask;Cloth Mask;N95 Mask;Goggles;Face Shield;Shoe Cover;-	-;-;N95 Mask;Goggles;Face Shield;Shoe Cover;-	Emergency;Obstetric Services;-;-;-	Emergency;-;-;-;-	Yes	The concentration of Sodium Hypoclorite is maintained 1% Solution.	wearingInCriticalNonCovid	Yes	Telephonic consultation;-;-;-;-	hey are at the higher risk level than other facility staff members	Yes	Restart elective surgeries as soon as lockdown lifts up	Use additional Personal Protective Equipment (PPE) in all cases	Yes	July
73	RMA	36	CHATTISSGARH	Public not for Profit	less than 50	Non-teaching hospital	No	>50%	No	No	No	-;Isolation ward;-	No	Yes	Doctors--Sanitation Staff	Please Choose	Please Choose	No	No	2 DAYS	Hospital	No	Yes	Moderate training (most of the staff but with limited experience by trained staff)	No	Please Choose	Please Choose	No	Triple Layer Surgical Mask;-;-;-;-;-;-	-;-;-;-;-;-;-	-;-;OPD;-;-	-;-;-;-;-	No		wearingInCriticalNonCovid	No	-;-;-;-;-	Please Choose	No	please choose	please choose	Yes	July
74	RMA	36	CHATTISSGARH	Public not for Profit	less than 50	Non-teaching hospital	No	40-49%	No	No	No	-;-;-	No	Yes		30-39%	Any other reason	No	No	ZERO NOT RECEIVED YET	Hospital	No	Yes	Minimal training (few staff or limited experience by trained staff)	No	Please Choose	Please Choose	No	-;Cloth Mask;-;-;-;-;-	-;-;-;-;-;-;-	-;-;OPD;-;-	-;-;-;-;-	No		wearingInCriticalNonCovid	No	-;-;-;-;-	Please Choose	No	please choose	please choose	Yes	July
75	RMA	25	MUNGLI	Public not for Profit	less than 50	Non-teaching hospital	No	20-29%	No	No	Yes	Isolation rooms;-;-	Yes	Yes		30-39%	Any other reason	No	No	2 MONTHS	Hospital	No	Yes	No training	No	Please Choose	Please Choose	Yes	Triple Layer Surgical Mask;-;-;-;Face Shield;-;-	-;-;-;-;-;-;-	-;Obstetric Services;OPD;-;Others	-;-;-;-;-	No		wearingInCriticalNonCovid	No	-;-;-;-;-	Please Choose	No	please choose	please choose	Yes	July
76	AYSHMANN MITRA	28	CHATTISSGARH	Public not for Profit	100-250	Non-teaching hospital	In Process	>50%	Yes	Yes	Yes	Isolation rooms;-;-	Yes	No	----	Please Choose	Please Choose	No	Yes	20 DAYS	Hospital	No	Yes	Moderate training (most of the staff but with limited experience by trained staff)	No	Please Choose	Please Choose	Yes	Triple Layer Surgical Mask;-;N95 Mask;-;Face Shield;-;-	-;-;-;-;-;-;Cover All	-;Obstetric Services;OPD;-;-	Emergency;Obstetric Services;OPC;-;-	No		wearingInCriticalNonCovid	Yes	Telephonic consultation;-;-;-;-	hey are at the higher risk level than other facility staff members	No	please choose	please choose	Yes	July
77	MO	32	JAMMU AND KASHMIR	Public not for Profit	less than 50	Non-teaching hospital	No	>50%	No	No	Yes	-;Isolation ward;-	No	No	----	Please Choose	Please Choose	No	Yes	20 DAYS	Hospital	No	Yes	Minimal training (few staff or limited experience by trained staff)	No	Please Choose	Please Choose	No	Triple Layer Surgical Mask;-;-;-;Face Shield;-;-	-;-;-;-;-;-;-	-;-;OPD;-;Others	-;-;-;-;-	No		wearingInCriticalNonCovid	No	-;-;-;-;-	Please Choose	No	please choose	please choose	Yes	July
78	BMO	40	JAMMU AND KASHMIR	Public not for Profit	50-100	Non-teaching hospital	No	>50%	Yes	Yes	Yes	-;Isolation ward;-	No	No	----	Please Choose	Please Choose	Yes	Yes	20 DAYS	Hospital	Yes	Yes	Moderate training (most of the staff but with limited experience by trained staff)	No	Please Choose	Please Choose	Yes	Triple Layer Surgical Mask;-;N95 Mask;-;Face Shield;-;-	-;-;-;-;-;-;Cover All	-;-;OPD;-;Others	Emergency;Obstetric Services;-;-;-	No		wearingInCriticalNonCovid	Yes	Telephonic consultation;-;-;-;-	Please Choose	No	please choose	please choose	Yes	July
79	PHARMACIST	36	JAMMU AND KASHMIR	Public not for Profit	less than 50	Non-teaching hospital	No	>50%	Yes	Yes	Yes	-;Isolation ward;-	Yes	No	----	Please Choose	Please Choose	No	Yes	1 WEEK	Hospital	Yes	Yes	Substantial training (most of the staff and at least moderate experience by trained staff)	No	Please Choose	Please Choose	Yes	Triple Layer Surgical Mask;-;N95 Mask;-;Face Shield;-;-	-;-;-;-;-;-;Cover All	-;-;OPD;-;-	Emergency;Obstetric Services;-;-;-	No		wearingInCriticalNonCovid	Yes	Telephonic consultation;-;-;-;-	hey are at the higher risk level than other facility staff members	No	please choose	please choose	Yes	July
80	BLOCK MONITORING OFFICER	29	JAMMU AND KASHMIR	Public not for Profit	less than 50	Non-teaching hospital	Yes	>50%	No	No	No	-;-;-	No	No	----	Please Choose	Please Choose	No	No	1 WEEK	Hospital	No	Yes	Minimal training (few staff or limited experience by trained staff)	No	Please Choose	Please Choose	Yes	Triple Layer Surgical Mask;-;-;-;-;-;-	-;-;-;-;-;-;Cover All	-;-;OPD;-;-	Emergency;Obstetric Services;-;-;-	No		wearingInCriticalNonCovid	Yes	Telephonic consultation;-;-;-;-	Please Choose	No	please choose	please choose	Yes	July
81	MO	59	JAMMU AND KASHMIR	Public not for Profit	50-100	Non-teaching hospital	Yes	>50%	No	Yes	Yes	-;Isolation ward;-	Yes	No	----	Please Choose	Please Choose	No	No	1 MONTH	Hospital	Yes	Yes	Moderate training (most of the staff but with limited experience by trained staff)	No	Please Choose	Please Choose	Yes	Triple Layer Surgical Mask;-;N95 Mask;-;Face Shield;-;-	-;-;-;-;-;-;Cover All	-;Obstetric Services;OPD;-;Others	-;-;OPC;-;-	No		wearingInCriticalNonCovid	Yes	Telephonic consultation;-;-;-;-	hey are at the higher risk level than other facility staff members	No	please choose	please choose	Yes	July
82	MO	32	GUJARAT	Public not for Profit	less than 50	Non-teaching hospital	No	>50%	No	No	Yes	Isolation rooms;-;-	No	No	----	Please Choose	Please Choose	No	No	20 DAYS	Hospital	No	Yes	Moderate training (most of the staff but with limited experience by trained staff)	No	Please Choose	Please Choose	No	-;-;N95 Mask;-;-;-;-	-;-;-;-;-;-;-	-;Obstetric Services;OPD;-;Others	-;-;-;-;-	No		wearingInCriticalNonCovid	Yes	Telephonic consultation;-;-;-;-	Please Choose	No	please choose	please choose	Yes	July
83	MO	46	GUJARAT	Public not for Profit	less than 50	Non-teaching hospital	No	>50%	No	Yes	No	-;-;-	No	No	----	Please Choose	Please Choose	No	No	10 DAYS	Hospital	No	Yes	Moderate training (most of the staff but with limited experience by trained staff)	No	Please Choose	Please Choose	No	-;-;N95 Mask;-;Face Shield;-;-	-;-;-;-;-;-;-	-;Obstetric Services;OPD;-;-	-;-;-;-;-	No		wearingInCriticalNonCovid	Yes	Telephonic consultation;-;-;-;-	Please Choose	No	please choose	please choose	Yes	July
84	MO	44	GUJARAT	Public not for Profit	less than 50	Non-teaching hospital	Yes	>50%	No	No	No	-;-;-	No	No	----	Please Choose	Please Choose	No	No	1 WEEK	Hospital	No	Yes	Moderate training (most of the staff but with limited experience by trained staff)	No	Please Choose	Please Choose	Yes	-;-;N95 Mask;Goggles;-;-;-	-;-;-;-;-;-;-	-;-;OPD;-;Others	-;-;-;-;-	No		wearingInCriticalNonCovid	Yes	Telephonic consultation;-;-;-;-	Please Choose	No	please choose	please choose	Yes	July
85	MO	43	GUJARAT	Public not for Profit	less than 50	Non-teaching hospital	Yes	>50%	No	No	No	-;-;-	No	No	----	Please Choose	Please Choose	No	No	1 WEEK	Hospital	No	Yes	Moderate training (most of the staff but with limited experience by trained staff)	No	Please Choose	Please Choose	No	-;-;N95 Mask;Goggles;Face Shield;-;-	-;-;-;-;-;-;-	-;-;OPD;-;Others	-;-;-;-;-	No		wearingInCriticalNonCovid	Yes	Telephonic consultation;-;-;-;-	Please Choose	No	please choose	please choose	Yes	July
86	BLOCK MEDICAL OFFICER	57	JAMMU AND KASHMIR	Public not for Profit	less than 50	Non-teaching hospital	Yes	>50%	No	Yes	Yes	Isolation rooms;-;-	No	No	----	Please Choose	Please Choose	No	Yes	1 MONTH	Hospital	No	Yes	Moderate training (most of the staff but with limited experience by trained staff)	No	Please Choose	Please Choose	Yes	-;-;N95 Mask;-;Face Shield;-;-	-;-;-;-;-;-;Cover All	-;-;OPD;-;Others	Emergency;Obstetric Services;-;-;-	No		wearingInCriticalNonCovid	No	-;-;-;-;-	hey are at the higher risk level than other facility staff members	No	please choose	please choose	please choose	July
87	PHARMACIST	32	JAMMU AND KASHMIR	Public not for Profit	less than 50	Non-teaching hospital	Yes	>50%	No	Yes	Yes	-;Isolation ward;-	No	No	----	Please Choose	Please Choose	No	Yes	1 MONTH	Hospital	Yes	Yes	Please Choose	No	Please Choose	Please Choose	No	-;-;N95 Mask;-;Face Shield;-;-	-;-;-;-;-;-;-	-;Obstetric Services;OPD;-;Others	-;-;-;-;-	No		wearingInCriticalNonCovid	No	-;-;-;-;-	Please Choose	No	please choose	please choose	Yes	July
88	DISTRICT PROGRAM MANAGER	29	JAMMU AND KASHMIR	Public not for Profit	less than 50	Non-teaching hospital	Yes	>50%	No	Yes	Yes	-;Isolation ward;-	No	Yes	DoctorsNurses--	40-49%	Any other reason	No	Yes	10 DAYS	Hospital	No	Yes	Moderate training (most of the staff but with limited experience by trained staff)	No	Please Choose	Please Choose	No	-;-;N95 Mask;-;Face Shield;-;-	-;-;-;-;-;-;-	-;-;OPD;-;Others	-;-;-;-;-	No		wearingInCriticalNonCovid	No	-;-;-;-;-	Please Choose	No	please choose	please choose	Yes	July
89	BLOCK MONITORING AND EVALUATION OFFICER	35	JAMMU AND KASHMIR	Public not for Profit	less than 50	Non-teaching hospital	Yes	>50%	Yes	Yes	Yes	-;Isolation ward;-	No	No	----	Please Choose	Please Choose	No	Yes	10 DAYS	Hospital	Yes	Yes	Moderate training (most of the staff but with limited experience by trained staff)	No	Please Choose	Please Choose	No	-;-;N95 Mask;-;Face Shield;-;-	-;-;-;-;-;-;Cover All	-;-;OPD;-;Others	-;Obstetric Services;-;-;-	No		wearingInCriticalNonCovid	No	-;-;-;-;-	hey are at the higher risk level than other facility staff members	No	please choose	please choose	Yes	July
90	BMO	50	JAMMU AND KASHMIR	Public not for Profit	less than 50	Non-teaching hospital	Yes	>50%	Yes	Yes	Yes	-;Isolation ward;-	No	No	----	Please Choose	Please Choose	No	Yes	20 DAYS	Hospital	No	Yes	Moderate training (most of the staff but with limited experience by trained staff)	No	Please Choose	Please Choose	Yes	Triple Layer Surgical Mask;-;N95 Mask;-;Face Shield;-;-	-;-;-;-;-;-;Cover All	-;Obstetric Services;OPD;-;-	-;Obstetric Services;-;-;-	No		wearingInCriticalNonCovid	No	-;-;-;-;-	hey are at the higher risk level than other facility staff members	No	please choose	please choose	Yes	July
91	MO	29	GUJARAT	Public not for Profit	less than 50	Non-teaching hospital	Yes	30-39%	No	No	No	-;-;-	No	No	----	Please Choose	Please Choose	No	No	1 WEEK	Hospital	No	Yes	Substantial training (most of the staff and at least moderate experience by trained staff)	No	Please Choose	Please Choose	No	-;-;N95 Mask;-;Face Shield;-;-	-;-;-;-;-;-;-	-;Obstetric Services;OPD;-;Others	-;-;-;-;-	No		wearingInCriticalNonCovid	Yes	Telephonic consultation;-;-;-;-	Please Choose	No	please choose	please choose	Yes	July
92	COMPUTER ACCOUNTANT	32	GUJARAT	Public not for Profit	less than 50	Non-teaching hospital	Yes	40-49%	No	No	No	-;-;-	No	No	----	Please Choose	Please Choose	No	No	1 WEEK	Hospital	No	Yes	Moderate training (most of the staff but with limited experience by trained staff)	No	Please Choose	Please Choose	No	-;-;N95 Mask;-;Face Shield;-;-	-;-;-;-;-;-;-	-;-;OPD;-;Others	-;-;-;-;-	No		wearingInCriticalNonCovid	Yes	Telephonic consultation;-;-;-;-	Please Choose	No	please choose	please choose	Yes	July
93	MO	44	GUJARAT	Public not for Profit	less than 50	Non-teaching hospital	Yes	>50%	No	No	No	-;-;-	No	No	----	Please Choose	Please Choose	No	Yes	1 WEEK	Hospital	No	Yes	Moderate training (most of the staff but with limited experience by trained staff)	No	Please Choose	Please Choose	No	-;-;N95 Mask;Goggles;Face Shield;-;-	-;-;-;-;-;-;-	-;Obstetric Services;OPD;-;Others	-;-;-;-;-	No		wearingInCriticalNonCovid	Yes	Telephonic consultation;-;-;-;-	Please Choose	No	please choose	please choose	Yes	July
94	MO	56	GUJARAT	Public not for Profit	less than 50	Non-teaching hospital	Yes	>50%	No	No	No	-;-;-	No	No	----	Please Choose	Please Choose	No	Yes	1 MONTH	Hospital	No	Yes	Minimal training (few staff or limited experience by trained staff)	No	Please Choose	Please Choose	Yes	Triple Layer Surgical Mask;-;-;Goggles;Face Shield;-;-	-;-;-;-;-;-;Cover All	-;Obstetric Services;OPD;-;Others	-;Obstetric Services;-;-;-	No		wearingInCriticalNonCovid	Yes	Telephonic consultation;-;-;-;-	hey are at the higher risk level than other facility staff members	No	please choose	please choose	Yes	July
95	MO	30	MIZORAM	Public not for Profit	less than 50	Non-teaching hospital	In Process	40-49%	No	No	Yes	Isolation rooms;-;-	No	No	----	Please Choose	Please Choose	No	No	1 MONTH	Hospital	No	Yes	Moderate training (most of the staff but with limited experience by trained staff)	No	Please Choose	Please Choose	No	Triple Layer Surgical Mask;-;-;-;-;-;-	-;-;-;-;-;-;-	-;Obstetric Services;OPD;-;Others	-;-;-;-;-	No		wearingInCriticalNonCovid	No	-;-;-;-;-	Please Choose	No	please choose	please choose	Yes	July
96	Data entry Opterter	32	Punjab	Public not for Profit	less than 50	Non-teaching hospital	No	>50%	No	Yes	Yes	-;Isolation ward;-	No	No	----	Please Choose	Please Choose	Please Choose	Please Choose	2weeks	Others	No	Yes	Please Choose	Yes	Please Choose	Other	Please Choose	-;-;-;-;-;-;-	-;-;-;-;-;-;-	-;-;-;-;-	-;-;-;-;-	Please Choose		wearingInCriticalNonCovid	Please Choose	-;-;-;-;-	Please Choose	please choose	please choose	please choose	please choose	July
97	MEDICAL OFFICER INCHARGE	48	Punjab	Public not for Profit	less than 50	Non-teaching hospital	Yes	>50%	No	Yes	Yes	-;Isolation ward;-	No	No	----	Please Choose	Please Choose	Please Choose	Please Choose	30	Hospital	No	Yes	Moderate training (most of the staff but with limited experience by trained staff)	Yes	Please Choose	Please Choose	Yes	-;-;-;-;-;-;Cover All	-;-;-;-;-;-;Cover All	-;Obstetric Services;-;-;-	-;-;-;-;-	Please Choose		wearingInCriticalNonCovid	No	-;-;-;-;-	Please Choose	please choose	please choose	please choose	Yes	July
98	MO	32	MIZORAM	Public not for Profit	less than 50	Non-teaching hospital	In Process	>50%	No	No	No	-;-;-	No	No	----	Please Choose	Please Choose	No	No	1 WEEK	Hospital	No	Yes	Moderate training (most of the staff but with limited experience by trained staff)	No	Please Choose	Please Choose	Yes	Triple Layer Surgical Mask;-;-;-;Face Shield;-;-	-;-;-;-;-;-;Cover All	-;Obstetric Services;OPD;-;Others	Emergency;Obstetric Services;-;-;Others	No		wearingInCriticalNonCovid	Yes	Telephonic consultation;-;-;-;-	Please Choose	No	please choose	please choose	Yes	July
99	CMO	49	PUDUCHERRY	Public not for Profit	less than 50	Non-teaching hospital	Yes	30-39%	No	Yes	Yes	-;Isolation ward;-	No	No	----	Please Choose	Please Choose	No	Yes	16 Days	Hospital	No	Yes	Moderate training (most of the staff but with limited experience by trained staff)	Yes	>50%	Hospital Management	Yes	Triple Layer Surgical Mask;-;-;-;-;-;-	-;-;N95 Mask;Goggles;Face Shield;Shoe Cover;-	Emergency;Obstetric Services;OPD;-;Others	Emergency;Obstetric Services;-;-;Others	No		wearingInCriticalNonCovid	No	-;-;-;None as of now, but plan to start;-	They are at the same risk level as other facility staff members	Yes	Restart elective surgeries as soon as lockdown lifts up	Perform testing for COVID-19 preoperatively AND Use PPE in all cases	Yes	July
100	General Manager- Quality	29	TELANGANA	Private not for Profit	50-100	Non-teaching hospital	Yes	20-29%	No	Yes	Yes	-;Isolation ward;-	Yes	No	----	Please Choose	Please Choose	No	Yes	1 week	Hospital	No	Yes	Substantial training (most of the staff and at least moderate experience by trained staff)	Yes	20-29%	Hospital Management	Yes	-;-;N95 Mask;-;-;-;-	-;-;-;-;-;-;Cover All	Emergency;-;OPD;-;Others	Emergency;-;-;-;Others	No		wearingInCriticalNonCovid	No	-;-;-;None as of now, but plan to start;-	They are at the same risk level as other facility staff members	Yes	Restart elective surgeries as soon as lockdown lifts up	Perform testing for COVID-19 preoperatively AND Use PPE in all cases	Yes	July
101	DATA OPERATOR	32	GUJARAT	Public not for Profit	less than 50	Non-teaching hospital	In Process	>50%	No	No	No	-;-;-	No	No	----	Please Choose	Please Choose	No	Yes	20 DAYS	Hospital	No	Yes	Moderate training (most of the staff but with limited experience by trained staff)	No	Please Choose	Please Choose	Yes	-;-;N95 Mask;-;Face Shield;-;-	-;-;-;-;-;-;Cover All	-;Obstetric Services;OPD;-;-	-;Obstetric Services;-;-;-	No		wearingInCriticalNonCovid	Yes	Telephonic consultation;-;-;-;-	hey are at the higher risk level than other facility staff members	No	please choose	please choose	Yes	July
102	MO	30	GUJARAT	Public not for Profit	less than 50	Non-teaching hospital	Yes	30-39%	No	No	No	-;-;-	No	No	----	Please Choose	Please Choose	No	Yes	10 DAYS	Hospital	No	Yes	Moderate training (most of the staff but with limited experience by trained staff)	No	Please Choose	Please Choose	Yes	Triple Layer Surgical Mask;-;-;-;-;-;-	-;-;-;-;-;-;Cover All	-;-;OPD;-;-	-;Obstetric Services;-;-;-	No		wearingInCriticalNonCovid	Yes	Telephonic consultation;-;-;-;-	hey are at the higher risk level than other facility staff members	No	please choose	please choose	Yes	July
103	MO	34	GUJARAT	Public not for Profit	less than 50	Non-teaching hospital	Yes	30-39%	No	No	No	-;-;-	No	No	----	Please Choose	Please Choose	No	Yes	20 DAYS	Hospital	No	Yes	Moderate training (most of the staff but with limited experience by trained staff)	No	Please Choose	Please Choose	Yes	-;-;N95 Mask;-;-;-;-	-;-;-;-;-;-;Cover All	-;-;OPD;-;-	-;Obstetric Services;-;-;-	No		wearingInCriticalNonCovid	Yes	Telephonic consultation;-;-;-;-	Please Choose	No	please choose	please choose	Yes	July
104	DATA OPERATOR	38	GUJARAT	Public not for Profit	less than 50	Non-teaching hospital	Yes	>50%	No	No	No	-;-;-	No	No	----	Please Choose	Please Choose	No	Yes	10 DAYS	Hospital	No	Yes	Moderate training (most of the staff but with limited experience by trained staff)	No	Please Choose	Please Choose	Yes	Triple Layer Surgical Mask;-;N95 Mask;-;-;-;-	-;-;-;-;-;-;Cover All	-;Obstetric Services;OPD;-;Others	-;Obstetric Services;-;-;-	No		wearingInCriticalNonCovid	Yes	Telephonic consultation;-;-;-;-	Please Choose	No	please choose	please choose	No	July
105	RMA	35	CHHATTISGARH	Public not for Profit	less than 50	NA	Please Choose	less than 10%	No	No	No	-;-;-	No	Yes		less than 10%	Any other reason	Please Choose	Yes	NO	Not sure	No	Yes	Substantial training (most of the staff and at least moderate experience by trained staff)	Yes	less than 10%	Other	No	-;Cloth Mask;-;-;-;-;-	-;Cloth Mask;-;-;-;-;-	-;Obstetric Services;-;-;-	-;-;-;-;-	No		wearingInCriticalNonCovid	No	-;-;-;-;-	Please Choose	please choose	please choose	please choose	please choose	July
106	Consultant	30	West Bengal	Private for Profit	less than 50	Non-teaching hospital	Yes	30-39%	No	Yes	No	-;-;-	Yes	Yes	Doctors-Administrative Staff-	20-29%	Quarantine	No	No	1 week	Hospital	No	Yes	Substantial training (most of the staff and at least moderate experience by trained staff)	Yes	>50%	Hospital Management	Yes	Triple Layer Surgical Mask;-;N95 Mask;Goggles;Face Shield;Shoe Cover;-	-;-;-;-;-;-;Cover All	Emergency;-;OPD;-;Others	Emergency;-;-;-;Others	No		wearingInCriticalNonCovid	Yes	Telephonic consultation;-;-;-;-	They are at the same risk level as other facility staff members	Yes	Restart elective surgeries as soon as lockdown lifts up	Perform testing for COVID-19 preoperatively AND Use PPE in all cases	Yes	July
107	COMPUTER OPERATOR	28	GUJARAT	Public not for Profit	less than 50	Non-teaching hospital	Yes	40-49%	No	No	No	-;-;-	No	No	----	Please Choose	Please Choose	No	Yes	20 DAYS	Hospital	No	Yes	Moderate training (most of the staff but with limited experience by trained staff)	No	Please Choose	Please Choose	Yes	Triple Layer Surgical Mask;-;N95 Mask;-;-;-;-	-;-;-;-;-;-;Cover All	-;-;OPD;-;-	-;Obstetric Services;-;-;-	No		wearingInCriticalNonCovid	Yes	Telephonic consultation;-;-;-;-	Please Choose	No	please choose	please choose	Yes	July
108	MO	28	GUJARAT	Public not for Profit	less than 50	Non-teaching hospital	Yes	>50%	No	No	No	-;-;-	No	No	----	Please Choose	Please Choose	No	Yes	5 DAYS	Hospital	No	Yes	Moderate training (most of the staff but with limited experience by trained staff)	No	Please Choose	Please Choose	Yes	-;-;N95 Mask;-;Face Shield;-;-	-;-;-;-;-;-;Cover All	-;Obstetric Services;OPD;-;Others	-;Obstetric Services;-;-;-	No		wearingInCriticalNonCovid	Yes	Telephonic consultation;-;-;-;-	Please Choose	No	please choose	please choose	Yes	July
109	Specialist Psychiatrist	36	Chhattisgarh	Public not for Profit	100-250	Non-teaching hospital	In Process	>50%	No	Yes	No	-;Isolation ward;-	No	Yes	DoctorsNursesAdministrative StaffSanitation Staff	20-29%	Any other reason	Yes	No	0	Hospital	No	Yes	Minimal training (few staff or limited experience by trained staff)	Yes	less than 10%	Other	No	Triple Layer Surgical Mask;Cloth Mask;N95 Mask;-;Face Shield;-;-	Triple Layer Surgical Mask;Cloth Mask;N95 Mask;-;-;-;-	-;-;OPD;-;Others	-;-;-;-;-	No		wearingInCriticalNonCovid	No	-;-;-;-;-	They are at the same risk level as other facility staff members	Yes	Still in process of developing a strategy	Include testing for COVID-19 as a part of pre-operative screening	Yes	July
110	Ward boy	40	Chhattisgarh	Public not for Profit	100-250	Non-teaching hospital	In Process	>50%	No	Yes	No	-;Isolation ward;Isolation wing	No	No	--Administrative Staff-	10-19%	Any other reason	No	Yes	0	Not sure	No	Yes	Moderate training (most of the staff but with limited experience by trained staff)	In process	less than 10%	Hospital Management	No	Triple Layer Surgical Mask;-;-;-;Face Shield;-;-	Triple Layer Surgical Mask;-;-;-;Face Shield;-;-	-;-;OPD;-;-	-;-;OPC;-;-	No		wearingInCriticalNonCovid	No	-;-;-;-;-	They are at the reduced risk level than other facility staff members	Yes	Still in process of developing a strategy	Unsure of what to do, therefore awaiting clear guidelines	Yes	July
111	Senior medical officer	50	Rajasthan	Public not for Profit	less than 50	Non-teaching hospital	Yes	30-39%	No	Yes	No	-;-;-	No	No	----	Please Choose	Please Choose	Please Choose	Please Choose	10	Hospital	No	Yes	Moderate training (most of the staff but with limited experience by trained staff)	In process	Please Choose	Please Choose	No	-;-;-;-;-;-;-	-;-;-;-;-;-;-	-;-;-;-;-	-;-;-;-;-	Please Choose		wearingInCriticalNonCovid	Please Choose	-;-;-;-;-	hey are at the higher risk level than other facility staff members	please choose	Not sure when to start elective surgeries post lockdown	Use additional Personal Protective Equipment (PPE) in all cases	Yes	July
112	MO	40	GUJARAT	Public not for Profit	less than 50	Non-teaching hospital	Yes	>50%	No	No	No	-;-;-	No	No	----	Please Choose	Please Choose	No	Yes	15-20DAYS	Hospital	No	Yes	Substantial training (most of the staff and at least moderate experience by trained staff)	No	Please Choose	Please Choose	Yes	-;-;N95 Mask;-;Face Shield;-;-	-;-;-;-;-;-;Cover All	-;Obstetric Services;OPD;-;Others	-;Obstetric Services;-;-;-	No		wearingInCriticalNonCovid	Yes	Telephonic consultation;-;-;-;-	Please Choose	No	please choose	please choose	Yes	July
113	MEDICAL OFFICER INCHARGE	36	Rajasthan	Public not for Profit	less than 50	Non-teaching hospital	Yes	40-49%	No	Yes	No	-;Isolation ward;-	No	No	----	Please Choose	Please Choose	Please Choose	Please Choose	1 month	Hospital	No	Yes	Moderate training (most of the staff but with limited experience by trained staff)	Yes	Please Choose	Please Choose	No	-;-;-;-;-;-;-	-;-;-;-;-;-;-	-;-;-;-;-	-;-;-;-;-	No		wearingInCriticalNonCovid	No	-;-;-;-;-	Please Choose	please choose	please choose	please choose	Yes	July
114	DMO	42	ODISHA	Private not for Profit	less than 50	Non-teaching hospital	Yes	30-39%	No	Yes	No	-;-;-	No	No	----	Please Choose	Please Choose	No	No	2 week	Hospital	No	Yes	Substantial training (most of the staff and at least moderate experience by trained staff)	Yes	>50%	Hospital Management	No	-;-;N95 Mask;Goggles;-;-;-	-;-;N95 Mask;Goggles;Face Shield;-;-	Emergency;-;OPD;-;-	Emergency;-;-;-;-	No		wearingInCriticalNonCovid	Yes	Telephonic consultation;-;-;-;-	They are at the same risk level as other facility staff members	Yes	Restart elective surgeries as soon as lockdown lifts up	Perform testing for COVID-19 preoperatively AND Use PPE in all cases	Yes	July
115	MEDICAL OFFICER INCHARGE	54	Rajasthan	Public not for Profit	less than 50	Non-teaching hospital	No	30-39%	Yes	Yes	Yes	Isolation rooms;Isolation ward;Isolation wing	No	No	----	Please Choose	Please Choose	Please Choose	Please Choose	15	Hospital	No	Yes	Substantial training (most of the staff and at least moderate experience by trained staff)	Yes	Please Choose	Hospital Management	Yes	-;-;-;-;-;-;Cover All	-;-;-;-;-;-;-	-;-;-;-;Others	-;-;-;-;-	Please Choose		wearingInCriticalNonCovid	Please Choose	-;-;-;-;-	Please Choose	please choose	please choose	please choose	please choose	July
116	MO	27	ODISHA	Public not for Profit	less than 50	Non-teaching hospital	No	less than 10%	No	Yes	Yes	-;-;Isolation wing	No	No	----	Please Choose	Please Choose	No	Yes	10 days	Hospital	No	Yes	Substantial training (most of the staff and at least moderate experience by trained staff)	No	Please Choose	Please Choose	No	-;-;N95 Mask;Goggles;-;-;-	-;-;N95 Mask;Goggles;-;-;-	Emergency;-;OPD;-;-	Emergency;-;-;-;-	No		wearingInCriticalNonCovid	Yes	Telephonic consultation;-;-;-;-	Please Choose	No	please choose	please choose	Yes	July
117	Data entry Opterter	28	CHHATTISGARH	Public not for Profit	less than 50	Non-teaching hospital	Please Choose	30-39%	Please Choose	Yes	Yes	Isolation rooms;-;-	No	No	----	Please Choose	Please Choose	Please Choose	Please Choose	1 month	Hospital	Yes	Yes	Moderate training (most of the staff but with limited experience by trained staff)	Yes	Please Choose	Paid by staff	No	-;-;-;-;-;-;-	-;-;-;-;-;-;-	-;-;-;-;-	-;-;-;-;-	Please Choose		wearingInCriticalNonCovid	Please Choose	-;-;-;-;-	Please Choose	please choose	please choose	please choose	please choose	July
118	Accounted	33	Punjab	Public not for Profit	less than 50	Non-teaching hospital	Please Choose	20-29%	No	Yes	No	Isolation rooms;-;-	No	No	----	Please Choose	Please Choose	Please Choose	Please Choose	there is enough	Hospital	No	Yes	Moderate training (most of the staff but with limited experience by trained staff)	Yes	10-19%	Other	No	-;-;-;-;-;-;Cover All	-;-;-;-;-;-;-	-;-;-;-;-	-;-;-;-;-	No		wearingInCriticalNonCovid	Please Choose	-;-;-;-;-	Please Choose	please choose	please choose	please choose	Yes	July
119	Accounted	42	Punjab	Public not for Profit	less than 50	Non-teaching hospital	Please Choose	20-29%	No	Yes	No	Isolation rooms;Isolation ward;-	No	No	----	Please Choose	Please Choose	Please Choose	Please Choose	15	Hospital	No	Yes	Moderate training (most of the staff but with limited experience by trained staff)	No	Please Choose	Other	No	-;-;-;-;-;-;-	-;-;-;-;-;-;-	-;-;-;-;-	-;-;-;-;-	Please Choose		wearingInCriticalNonCovid	Please Choose	-;-;-;-;-	Please Choose	please choose	please choose	please choose	Yes	July
120	MO	32	WEST BENGAL	Public not for Profit	less than 50	Non-teaching hospital	No	less than 10%	No	Yes	Yes	-;Isolation ward;Isolation wing	No	Yes	-Nurses--	30-39%	Quarantine	No	Yes	20 Days	Hospital	No	Yes	Moderate training (most of the staff but with limited experience by trained staff)	No	Please Choose	Please Choose	No	Triple Layer Surgical Mask;-;-;-;-;-;-	-;-;N95 Mask;-;-;-;-	Emergency;-;OPD;-;-	Emergency;-;-;-;-	No		wearingInCriticalNonCovid	Yes	Telephonic consultation;-;-;-;-	They are at the same risk level as other facility staff members	No	please choose	please choose	Yes	July
121	PHC ACCOUNTANT	30	GUJARAT	Public not for Profit	less than 50	Non-teaching hospital	Yes	>50%	No	No	No	-;-;-	No	No	----	Please Choose	Please Choose	No	Yes	10 DAYS	Hospital	No	Yes	Moderate training (most of the staff but with limited experience by trained staff)	No	Please Choose	Please Choose	Yes	-;-;N95 Mask;-;Face Shield;-;-	-;-;-;-;-;-;Cover All	-;Obstetric Services;OPD;-;Others	-;Obstetric Services;-;-;-	No		wearingInCriticalNonCovid	Yes	Telephonic consultation;-;-;-;-	Please Choose	Yes	please choose	please choose	Yes	July
122	MO	51	GUJARAT	Public not for Profit	less than 50	Non-teaching hospital	Yes	>50%	No	No	No	-;-;-	No	No	----	Please Choose	Please Choose	No	No	1 WEEK	Hospital	No	Yes	Moderate training (most of the staff but with limited experience by trained staff)	No	Please Choose	Please Choose	Yes	Triple Layer Surgical Mask;-;N95 Mask;-;Face Shield;-;-	-;-;-;-;-;-;Cover All	-;-;OPD;-;Others	-;Obstetric Services;-;-;-	No		wearingInCriticalNonCovid	Yes	Telephonic consultation;-;-;-;-	Please Choose	No	please choose	please choose	Yes	July
123	MO	36	GUJARAT	Public not for Profit	less than 50	Non-teaching hospital	Yes	>50%	No	No	No	-;-;-	No	No	----	Please Choose	Please Choose	No	Yes	7-8 DAYS	Hospital	No	Yes	Moderate training (most of the staff but with limited experience by trained staff)	No	Please Choose	Please Choose	Yes	Triple Layer Surgical Mask;-;N95 Mask;-;Face Shield;-;-	-;-;-;-;-;-;Cover All	-;Obstetric Services;OPD;-;Others	-;Obstetric Services;-;-;-	No		wearingInCriticalNonCovid	Yes	Telephonic consultation;-;-;-;-	Please Choose	Yes	please choose	please choose	Yes	July
124	MO	31	GUJARAT	Public not for Profit	less than 50	Non-teaching hospital	Yes	>50%	No	No	No	-;-;-	No	No	----	Please Choose	Please Choose	No	Yes	1 WEEK	Hospital	No	Yes	Moderate training (most of the staff but with limited experience by trained staff)	No	Please Choose	Please Choose	Yes	-;-;N95 Mask;-;Face Shield;-;-	-;-;-;-;-;-;Cover All	-;-;OPD;-;Others	-;Obstetric Services;-;-;-	No		wearingInCriticalNonCovid	Yes	Telephonic consultation;-;-;-;-	Please Choose	No	please choose	please choose	Yes	July
125	MO	32	West Bengal	Public not for Profit	less than 50	Non-teaching hospital	No	less than 10%	No	Yes	Yes	-;-;Isolation wing	No	Yes	-Nurses--	20-29%	Quarantine	No	Yes	15	Hospital	No	Yes	Moderate training (most of the staff but with limited experience by trained staff)	No	Please Choose	Please Choose	No	Triple Layer Surgical Mask;-;-;-;-;-;-	-;-;N95 Mask;Goggles;Face Shield;-;-	Emergency;-;OPD;-;-	Emergency;-;-;-;-	No		wearingInCriticalNonCovid	No	-;-;-;-;I do not plan to start any of it soon	They are at the same risk level as other facility staff members	No	please choose	please choose	Yes	July
126	MO	30	GUJARAT	Public not for Profit	less than 50	Non-teaching hospital	Yes	>50%	No	No	No	-;-;-	No	No	----	Please Choose	Please Choose	No	Yes	8-10days	Hospital	No	Yes	Moderate training (most of the staff but with limited experience by trained staff)	No	Please Choose	Please Choose	No	Triple Layer Surgical Mask;-;N95 Mask;-;Face Shield;-;-	-;-;-;-;-;-;-	-;-;OPD;-;Others	-;-;-;-;-	No		wearingInCriticalNonCovid	Yes	Telephonic consultation;-;-;-;-	Please Choose	No	please choose	please choose	Yes	July
127	MO	36	GUJARAT	Public not for Profit	less than 50	Non-teaching hospital	Please Choose	>50%	No	No	No	-;-;-	No	No	----	Please Choose	Please Choose	No	Yes	30 DAYS	Hospital	No	Yes	Moderate training (most of the staff but with limited experience by trained staff)	No	Please Choose	Please Choose	No	Triple Layer Surgical Mask;-;-;-;Face Shield;-;-	-;-;-;-;-;-;-	-;-;OPD;-;Others	-;-;-;-;-	No		wearingInCriticalNonCovid	Yes	Telephonic consultation;-;-;-;-	Please Choose	No	please choose	please choose	Yes	July
128	MEDICAL OFFICER INCHARGE	52	Rajasthan	Public not for Profit	less than 50	Non-teaching hospital	Yes	less than 10%	No	Yes	Yes	Isolation rooms;Isolation ward;-	No	No	----	Please Choose	Please Choose	Please Choose	Please Choose	10	Others	No	Yes	Substantial training (most of the staff and at least moderate experience by trained staff)	Yes	Please Choose	Please Choose	Please Choose	-;-;-;-;-;-;-	-;-;-;-;-;-;-	-;-;-;-;-	-;-;-;-;-	No		wearingInCriticalNonCovid	No	-;-;-;-;-	Please Choose	please choose	please choose	please choose	Yes	July
129	medical officer	47	Rajasthan	Public not for Profit	less than 50	Non-teaching hospital	Yes	30-39%	No	Yes	Yes	Isolation rooms;Isolation ward;Isolation wing	No	Please Choose	----	Please Choose	Please Choose	Please Choose	Please Choose	1 month	Others	No	Yes	Moderate training (most of the staff but with limited experience by trained staff)	Yes	10-19%	Paid by staff	No	-;-;-;-;-;-;-	-;-;-;-;-;-;-	-;-;-;-;-	-;-;-;-;-	No		wearingInCriticalNonCovid	No	-;-;-;-;-	Please Choose	please choose	please choose	please choose	Yes	July
130	MEDICAL OFFICER INCHARGE	47	Rajasthan	Public not for Profit	50-100	Please Choose	Yes	>50%	No	Yes	Yes	Isolation rooms;-;-	Please Chooose	Please Choose	----	20-29%	Quarantine	Yes	No	1month	Others	No	Yes	Substantial training (most of the staff and at least moderate experience by trained staff)	Yes	20-29%	Paid by staff	No	-;-;-;-;-;-;-	-;-;-;-;-;-;-	-;-;-;-;-	-;-;-;-;-	Please Choose		wearingInCriticalNonCovid	Please Choose	-;-;-;-;-	Please Choose	please choose	please choose	please choose	Yes	July
131	MEDICAL OFFICER INCHARGE	53	Rajasthan	Public not for Profit	less than 50	Non-teaching hospital	Please Choose	20-29%	No	Yes	Yes	Isolation rooms;-;-	Please Chooose	No	----	Please Choose	Please Choose	Please Choose	Please Choose		Please Choose	Please Choose	Please Choose	Please Choose	Please Choose	Please Choose	Please Choose	No	-;-;-;-;-;-;-	-;-;-;-;-;-;-	-;-;-;-;-	-;-;-;-;-	Please Choose		wearingInCriticalNonCovid	Please Choose	-;-;-;-;-	Please Choose	please choose	please choose	please choose	Yes	July
132	MO	30	MIZORAM	Public not for Profit	less than 50	Non-teaching hospital	Yes	>50%	No	No	Yes	-;Isolation ward;-	No	No	----	Please Choose	Please Choose	No	Yes	1 month	Hospital	No	Yes	Moderate training (most of the staff but with limited experience by trained staff)	Yes	Please Choose	Please Choose	Yes	-;-;N95 Mask;-;-;Shoe Cover;-	-;-;-;-;-;-;Cover All	-;-;OPD;-;-	-;Obstetric Services;-;-;-	No		wearingInCriticalNonCovid	Yes	Telephonic consultation;-;-;-;-	Please Choose	No	please choose	please choose	Yes	July
133	MO	57	GUJARAT	Public not for Profit	less than 50	Non-teaching hospital	Yes	>50%	No	No	No	-;-;-	No	No	----	Please Choose	Please Choose	No	Yes	2-MONTH	Hospital	No	Yes	Moderate training (most of the staff but with limited experience by trained staff)	Yes	Please Choose	Please Choose	Yes	Triple Layer Surgical Mask;-;N95 Mask;-;Face Shield;-;-	-;-;-;-;-;-;Cover All	-;-;OPD;-;Others	-;Obstetric Services;-;-;-	No		wearingInCriticalNonCovid	Yes	Telephonic consultation;-;-;-;-	Please Choose	No	please choose	please choose	Yes	July
134	General Manager	44	MEGHALAYA	Public not for Profit	100-250	Non-teaching hospital	Yes	40-49%	Yes	Yes	Yes	Isolation rooms;Isolation ward;-	No	No	----	Please Choose	Please Choose	Yes	Yes	20 Days	Hospital	Yes	Yes	Substantial training (most of the staff and at least moderate experience by trained staff)	Yes	less than 10%	Hospital Management	Yes	-;-;N95 Mask;-;-;-;-	-;-;-;-;-;-;Cover All	Emergency;-;OPD;-;-	Emergency;-;-;-;-	Yes	Incubation Services	wearingInCriticalNonCovid	No	-;-;-;None as of now, but plan to start;-	They are at the same risk level as other facility staff members	Yes	Restart elective surgeries as soon as lockdown lifts up	Perform testing for COVID-19 preoperatively AND Use PPE in all cases	Yes	July
135	MOIC	32	MEGHALAYA	Public not for Profit	less than 50	Non-teaching hospital	No	>50%	No	Yes	Yes	Isolation rooms;-;-	No	Yes		30-39%	Any other reason	No	Yes	30 days	Others	No	Yes	Substantial training (most of the staff and at least moderate experience by trained staff)	In process	less than 10%	Hospital Management	No	Triple Layer Surgical Mask;-;-;-;-;-;-	-;-;-;-;-;-;Cover All	Emergency;Obstetric Services;OPD;-;-	-;Obstetric Services;-;-;-	Yes		wearingInCriticalNonCovid	Yes	Telephonic consultation;-;-;-;-	They are at the same risk level as other facility staff members	Yes	Still in process of developing a strategy	Unsure of what to do, therefore awaiting clear guidelines	Yes	July
136	HOSPITAL ADMINISTRATOR	27	ASSAM	Public not for Profit	100-250	Teaching	No	>50%	Yes	Yes	Yes	Isolation rooms;-;-	No	Yes	DoctorsNurses-Sanitation Staff	30-39%	Quarantine	Yes	Yes	1 WEEK	Hospital	Yes	Yes	Moderate training (most of the staff but with limited experience by trained staff)	Yes	>50%	Hospital Management	Yes	Triple Layer Surgical Mask;-;N95 Mask;-;-;-;-	Triple Layer Surgical Mask;-;N95 Mask;Goggles;Face Shield;-;-	Emergency;Obstetric Services;OPD;-;-	Emergency;Obstetric Services;OPC;-;-	No		wearingInCriticalNonCovid	Yes	Telephonic consultation;Email/WhatsApp/ Other social media app;-;-;-	They are at the same risk level as other facility staff members	Yes	Restart elective surgeries as soon as lockdown lifts up	Include testing for COVID-19 as a part of pre-operative screening	Yes	July
137	MOIC	31	MEGHALAYA	Public not for Profit	less than 50	Non-teaching hospital	No	less than 10%	No	Yes	No	-;-;-	No	Yes	Doctors---	10-19%	Any other reason	No	No	30 days	Hospital	No	Yes	Substantial training (most of the staff and at least moderate experience by trained staff)	Yes	>50%	Hospital Management	Yes	Triple Layer Surgical Mask;-;-;-;-;-;-	-;-;-;-;-;-;Cover All	Emergency;Obstetric Services;OPD;-;-	Emergency;-;-;-;-	No		wearingInCriticalNonCovid	Yes	Telephonic consultation;-;-;-;-	They are at the same risk level as other facility staff members	No	please choose	please choose	Yes	July
138	MOIC	33	MEGHALAYA	Public not for Profit	less than 50	Non-teaching hospital	No	40-49%	No	Yes	No	-;-;-	No	No	----	Please Choose	Please Choose	No	No	20 Days	Hospital	No	Yes	Moderate training (most of the staff but with limited experience by trained staff)	Yes	less than 10%	Hospital Management	No	-;-;N95 Mask;-;-;-;-	-;-;N95 Mask;Goggles;-;-;-	Emergency;Obstetric Services;OPD;-;-	Emergency;Obstetric Services;-;-;-	No		wearingInCriticalNonCovid	No	-;-;-;None as of now, but plan to start;-	They are at the same risk level as other facility staff members	Yes	Still in process of developing a strategy	Unsure of what to do, therefore awaiting clear guidelines	Yes	July
139	Accountant	29	MEGHALAYA	Public not for Profit	less than 50	Non-teaching hospital	Yes	>50%	No	Yes	No	-;-;-	No	No	----	Please Choose	Please Choose	No	No	1 week	Hospital	No	Yes	Moderate training (most of the staff but with limited experience by trained staff)	Yes	20-29%	Hospital Management	No	Triple Layer Surgical Mask;-;-;-;-;-;-	-;-;N95 Mask;Goggles;-;-;-	Emergency;Obstetric Services;OPD;-;-	Emergency;Obstetric Services;-;-;-	No		wearingInCriticalNonCovid	Yes	Telephonic consultation;-;-;-;-	Please Choose	Yes	Still in process of developing a strategy	Unsure of what to do, therefore awaiting clear guidelines	Yes	July
140	MOIC	34	MEGHALAYA	Public not for Profit	less than 50	Non-teaching hospital	No	less than 10%	No	Yes	No	-;-;-	No	Yes	--Administrative Staff-	10-19%	Any other reason	No	No	15 days	Hospital	No	Yes	Moderate training (most of the staff but with limited experience by trained staff)	No	Please Choose	Please Choose	No	Triple Layer Surgical Mask;-;-;-;-;-;-	-;-;N95 Mask;Goggles;-;-;-	Emergency;Obstetric Services;OPD;-;-	Emergency;Obstetric Services;-;-;-	No		wearingInCriticalNonCovid	No	-;-;-;None as of now, but plan to start;-	They are at the same risk level as other facility staff members	No	please choose	please choose	Yes	July
141	Deputy Superintendent	60 Years	Assam	Public not for Profit	>250	Teaching	No	>50%	Yes	Yes	Yes	-;Isolation ward;-	No	No	----	Please Choose	Please Choose	Yes	Yes	53	Hospital	Yes	Yes	Substantial training (most of the staff and at least moderate experience by trained staff)	Yes	10-19%	Hospital Management	Yes	Triple Layer Surgical Mask;-;-;-;Face Shield;Shoe Cover;-	Triple Layer Surgical Mask;-;N95 Mask;Goggles;Face Shield;Shoe Cover;Cover All	Emergency;Obstetric Services;OPD;Elective surgeries;-	Emergency;Obstetric Services;OPC;Elective surgeries;-	No		wearingInCriticalNonCovid	No	-;-;-;-;-	Please Choose	Yes	Not sure when to start elective surgeries post lockdown	Include testing for COVID-19 as a part of pre-operative screening	Yes	July
142	Ic smo	50	Punjab	Public not for Profit	less than 50	Non-teaching hospital	No	>50%	No	Yes	No	-;Isolation ward;Isolation wing	No	Yes	DoctorsNursesAdministrative StaffSanitation Staff	10-19%	Any other reason	No	No	20	Hospital	No	Yes	Substantial training (most of the staff and at least moderate experience by trained staff)	Yes	>50%	Hospital Management	Yes	Triple Layer Surgical Mask;Cloth Mask;N95 Mask;-;Face Shield;-;Cover All	Triple Layer Surgical Mask;Cloth Mask;N95 Mask;-;Face Shield;-;Cover All	Emergency;-;OPD;-;-	-;Obstetric Services;OPC;-;-	No	Na	wearingInCriticalNonCovid	Yes	Telephonic consultation;-;-;-;-	They are at the same risk level as other facility staff members	Yes	Still in process of developing a strategy	Use additional Personal Protective Equipment (PPE) in all cases	Yes	July
143	MO	31	GUJARAT	Public not for Profit	less than 50	Non-teaching hospital	Yes	40-49%	No	No	No	-;-;-	No	No	----	Please Choose	Please Choose	No	Yes	20 DAYS	Hospital	No	Yes	Moderate training (most of the staff but with limited experience by trained staff)	No	Please Choose	Please Choose	No	-;-;N95 Mask;-;Face Shield;-;-	-;-;-;-;-;-;-	-;-;OPD;-;Others	-;-;-;-;-	No		wearingInCriticalNonCovid	Yes	Telephonic consultation;-;-;-;-	Please Choose	No	please choose	please choose	Yes	July
144	MO	33	GUJARAT	Public not for Profit	less than 50	Non-teaching hospital	Yes	30-39%	No	No	No	-;-;-	No	No	----	Please Choose	Please Choose	No	Yes	20 DAYS	Hospital	No	Yes	Moderate training (most of the staff but with limited experience by trained staff)	No	Please Choose	Please Choose	Yes	-;-;N95 Mask;-;Face Shield;-;-	-;-;-;-;-;-;Cover All	-;-;OPD;-;Others	-;Obstetric Services;-;-;-	No		wearingInCriticalNonCovid	Yes	Telephonic consultation;-;-;-;-	Please Choose	No	please choose	please choose	Yes	July
145	MO	34	GUJARAT	Public not for Profit	less than 50	Non-teaching hospital	Yes	30-39%	No	No	No	-;-;-	No	No	----	Please Choose	Please Choose	No	Yes	1 MONTH	Hospital	No	Yes	Moderate training (most of the staff but with limited experience by trained staff)	No	Please Choose	Please Choose	Yes	Triple Layer Surgical Mask;-;N95 Mask;-;Face Shield;-;-	-;-;-;-;-;-;Cover All	-;-;OPD;-;Others	-;Obstetric Services;-;-;-	No		wearingInCriticalNonCovid	Yes	Telephonic consultation;-;-;-;-	Please Choose	No	please choose	please choose	Yes	July
146	Staff Nurse	34	MEGHALAYA	Public not for Profit	less than 50	Non-teaching hospital	No	less than 10%	No	Yes	No	-;-;-	No	No	----	Please Choose	Please Choose	No	No	10 days	Hospital	No	Yes	Moderate training (most of the staff but with limited experience by trained staff)	In process	20-29%	Hospital Management	No	Triple Layer Surgical Mask;-;-;-;-;-;-	-;-;N95 Mask;Goggles;-;-;-	Emergency;Obstetric Services;OPD;-;-	Emergency;Obstetric Services;OPC;-;-	No		wearingInCriticalNonCovid	Yes	Telephonic consultation;-;-;-;-	They are at the same risk level as other facility staff members	No	please choose	please choose	Yes	July
147	MO	34	MEGHALAYA	Public not for Profit	less than 50	Non-teaching hospital	No	less than 10%	No	Yes	Yes	Isolation rooms;-;-	No	Yes	Doctors---	less than 10%	Any other reason	No	Yes	17	Hospital	No	Yes	Moderate training (most of the staff but with limited experience by trained staff)	In process	Please Choose	Please Choose	No	-;Cloth Mask;-;-;-;-;-	-;-;N95 Mask;Goggles;-;-;-	Emergency;Obstetric Services;OPD;-;-	Emergency;Obstetric Services;-;-;-	No		wearingInCriticalNonCovid	No	-;-;-;-;I do not plan to start any of it soon	Please Choose	No	please choose	please choose	Yes	July
148	MO	44	MEGHALAYA	Public not for Profit	less than 50	Non-teaching hospital	No	less than 10%	No	Yes	No	-;-;-	No	No	----	Please Choose	Please Choose	No	No	24	Hospital	No	Yes	Substantial training (most of the staff and at least moderate experience by trained staff)	In process	10-19%	Hospital Management	No	Triple Layer Surgical Mask;-;-;-;-;-;-	-;-;N95 Mask;Goggles;-;-;-	Emergency;Obstetric Services;OPD;-;-	Emergency;Obstetric Services;-;-;-	No		wearingInCriticalNonCovid	Yes	Telephonic consultation;-;-;-;-	hey are at the higher risk level than other facility staff members	No	please choose	please choose	Yes	July
149	MO	32	GUJARAT	Public not for Profit	less than 50	Non-teaching hospital	Yes	40-49%	No	No	No	-;-;-	No	No	----	Please Choose	Please Choose	No	Yes	AT PRESENT 2-3 DAYS SUPPLY, DEMAND GIVEN WILL GET IN A WEEK	Hospital	No	Yes	Moderate training (most of the staff but with limited experience by trained staff)	No	Please Choose	Please Choose	No	Triple Layer Surgical Mask;-;N95 Mask;-;-;-;-	-;-;-;-;-;-;Cover All	-;-;OPD;-;Others	-;Obstetric Services;-;-;-	No		wearingInCriticalNonCovid	Yes	Telephonic consultation;-;-;-;-	Please Choose	No	please choose	please choose	Yes	July
150	Senior In charge	60	Rajasthan	Public not for Profit	less than 50	Non-teaching hospital	Yes	30-39%	Yes	Yes	Yes	Isolation rooms;-;-	No	Yes		20-29%	Quarantine	Please Choose	Please Choose	15	Others	Yes	Yes	Substantial training (most of the staff and at least moderate experience by trained staff)	Yes	less than 10%	Paid by staff	Yes	-;-;-;-;-;-;Cover All	-;-;N95 Mask;-;-;-;Cover All	-;-;-;-;-	-;-;-;-;-	No		wearingInCriticalNonCovid	No	-;-;-;-;-	hey are at the higher risk level than other facility staff members	please choose	please choose	please choose	Yes	July
151	MO	33	MIZORAM	Public not for Profit	less than 50	Non-teaching hospital	Yes	>10-19%	No	Yes	Yes	-;Isolation ward;-	No	No	----	Please Choose	Please Choose	No	Yes	1 WEEK	Hospital	No	Yes	Moderate training (most of the staff but with limited experience by trained staff)	No	Please Choose	Please Choose	Yes	-;-;N95 Mask;-;Face Shield;-;-	-;-;-;-;-;-;Cover All	-;-;OPD;-;-	-;Obstetric Services;-;-;-	No		wearingInCriticalNonCovid	No	-;-;-;-;-	hey are at the higher risk level than other facility staff members	No	please choose	please choose	Yes	July
152	HOD	39	KERALA	Private not for Profit	less than 50	Non-teaching hospital	Yes	40-49%	No	Yes	Yes	Isolation rooms;-;-	No	No	----	Please Choose	Please Choose	Yes	Yes	10 days	Hospital	No	Yes	Substantial training (most of the staff and at least moderate experience by trained staff)	No	Please Choose	Please Choose	Yes	-;-;N95 Mask;-;-;-;-	-;-;-;-;-;-;Cover All	-;-;OPD;-;-	-;-;OPC;-;-	No		wearingInCriticalNonCovid	Yes	Telephonic consultation;-;-;-;-	They are at the same risk level as other facility staff members	Yes	Still in process of developing a strategy	Unsure of what to do, therefore awaiting clear guidelines	Yes	July
153	Staff Nurse Incharge	29	Kerala	Private not for Profit	less than 50	Non-teaching hospital	Yes	20-29%	No	Yes	Yes	Isolation rooms;-;-	No	No	----	Please Choose	Please Choose	Yes	No	15	Hospital	No	Yes	Substantial training (most of the staff and at least moderate experience by trained staff)	No	Please Choose	Please Choose	Yes	Triple Layer Surgical Mask;-;-;-;-;-;-	-;-;-;-;-;-;Cover All	-;-;OPD;-;-	-;-;OPC;-;-	No		wearingInCriticalNonCovid	Yes	Telephonic consultation;-;-;-;-	They are at the same risk level as other facility staff members	Yes	Still in process of developing a strategy	Unsure of what to do, therefore awaiting clear guidelines	Yes	July
154	Head Of Marketing Department at Narayana Multispeciality Hospital	46	GUJARAT	Private not for Profit	less than 50	Non-teaching hospital	Yes	20-29%	Yes	Yes	Yes	Isolation rooms;-;-	Yes	No	----	Please Choose	Please Choose	Yes	Please Choose	45	Hospital	Yes	Yes	Moderate training (most of the staff but with limited experience by trained staff)	Yes	20-29%	Other	Yes	-;-;-;-;-;-;Cover All	-;-;-;-;-;-;Cover All	Emergency;Obstetric Services;OPD;-;-	-;-;-;-;-	No		wearingInCriticalNonCovid	Yes	Telephonic consultation;-;-;-;-	hey are at the higher risk level than other facility staff members	please choose	please choose	please choose	Yes	July
155	Staff Nurse	36	Kerala	Private not for Profit	less than 50	Non-teaching hospital	Yes	30-39%	No	Yes	Yes	Isolation rooms;-;-	No	Yes	-Nurses--	less than 10%	Quarantine	Yes	No	20 Days	Hospital	No	Yes	Substantial training (most of the staff and at least moderate experience by trained staff)	No	Please Choose	Please Choose	Yes	-;-;N95 Mask;-;-;-;-	-;-;-;-;-;-;Cover All	-;-;OPD;-;-	-;-;OPC;-;-	No		wearingInCriticalNonCovid	Yes	Telephonic consultation;-;-;-;-	They are at the same risk level as other facility staff members	Yes	Still in process of developing a strategy	Unsure of what to do, therefore awaiting clear guidelines	Yes	July
156	MO	32	MIZORAM	Public not for Profit	less than 50	Non-teaching hospital	Yes	20-29%	No	Yes	Yes	-;Isolation ward;-	No	No	----	Please Choose	Please Choose	No	Yes	10 DAYS	Hospital	No	Yes	Moderate training (most of the staff but with limited experience by trained staff)	No	Please Choose	Please Choose	Yes	Triple Layer Surgical Mask;-;N95 Mask;-;Face Shield;-;-	-;-;-;-;-;-;Cover All	-;-;OPD;-;-	-;Obstetric Services;-;-;-	No		wearingInCriticalNonCovid	No	-;-;-;-;-	Please Choose	No	please choose	please choose	Yes	July
157	Administrator	44	KERALA	Private not for Profit	50-100	Non-teaching hospital	Yes	30-39%	No	Yes	Yes	Isolation rooms;-;-	No	No	----	Please Choose	Please Choose	Yes	Yes	15 days	Hospital	No	Yes	Substantial training (most of the staff and at least moderate experience by trained staff)	No	Please Choose	Please Choose	No	-;-;N95 Mask;Goggles;-;-;-	-;-;N95 Mask;Goggles;-;-;-	Emergency;-;OPD;-;-	Emergency;-;-;-;-	No		wearingInCriticalNonCovid	No	-;-;-;-;-	They are at the same risk level as other facility staff members	Yes	Not sure when to start elective surgeries post lockdown	Perform testing for COVID-19 preoperatively AND Use PPE in all cases	Yes	July
158	clerk	43	GUJARAT	Public not for Profit	>250	Non-teaching hospital	Please Choose	20-29%	No	Yes	Yes	Isolation rooms;Isolation ward;-	Yes	No	----	Please Choose	Please Choose	Yes	Yes	15	Hospital	Yes	Yes	Substantial training (most of the staff and at least moderate experience by trained staff)	Yes	20-29%	Hospital Management	Yes	Triple Layer Surgical Mask;-;N95 Mask;Goggles;Face Shield;Shoe Cover;-	-;-;-;-;-;-;-	Emergency;Obstetric Services;OPD;-;-	-;-;-;-;-	No		wearingInCriticalNonCovid	Please Choose	-;-;-;-;-	hey are at the higher risk level than other facility staff members	No	please choose	please choose	Yes	July
159	Hospital Administrator, AB PMJAY	34 years, 5 months, and 1 day	Assam	Public not for Profit	100-250	Non-teaching hospital	No	less than 10%	Yes	Yes	Yes	Isolation rooms;Isolation ward;Isolation wing	Yes	No	----	Please Choose	Please Choose	No	Yes	PPE is made available as per needs	Hospital	Yes	Yes	Substantial training (most of the staff and at least moderate experience by trained staff)	Yes	>50%	Hospital Management	Please Choose	-;-;-;-;-;-;-	Triple Layer Surgical Mask;-;-;Goggles;-;Shoe Cover;Cover All	-;-;-;-;-	-;-;-;-;-	No		wearingInCriticalNonCovid	No	-;-;-;-;-	hey are at the higher risk level than other facility staff members	Yes	Still in process of developing a strategy	Unsure of what to do, therefore awaiting clear guidelines	Yes	July
160	Dialysis technician in-charge	36	Kerala	Private not for Profit	less than 50	Non-teaching hospital	No	40-49%	No	Yes	No	-;-;-	No	No	----	Please Choose	Please Choose	Yes	No	10 days	Hospital	No	Yes	Moderate training (most of the staff but with limited experience by trained staff)	Yes	>50%	Hospital Management	No	-;-;N95 Mask;-;-;-;-	-;-;-;-;-;-;-	-;-;OPD;-;-	-;-;-;-;-	No		wearingInCriticalNonCovid	No	-;-;-;-;I do not plan to start any of it soon	They are at the same risk level as other facility staff members	Yes	Still in process of developing a strategy	Unsure of what to do, therefore awaiting clear guidelines	Yes	July
161	orthopedic surgeon	48	GUJARAT	Private for Profit	less than 50	Non-teaching hospital	Please Choose	20-29%	No	Yes	No	-;-;-	No	Yes		20-29%	Quarantine	Please Choose	Please Choose	20	Hospital	No	Yes	Moderate training (most of the staff but with limited experience by trained staff)	Yes	less than 10%	Paid by staff	Yes	-;-;-;-;-;-;Cover All	-;-;-;-;-;-;Cover All	Emergency;-;-;-;-	Emergency;-;-;-;-	No		wearingInCriticalNonCovid	No	-;-;-;-;-	hey are at the higher risk level than other facility staff members	please choose	please choose	please choose	Yes	July
162	Administrator	32	KERALA	Private not for Profit	less than 50	Non-teaching hospital	No	20-29%	No	Yes	No	Isolation rooms;-;-	No	Yes	-NursesAdministrative Staff-	20-29%	Staff waylaid as reduction in revenues	No	No	12	Hospital	No	Yes	Substantial training (most of the staff and at least moderate experience by trained staff)	No	Please Choose	Please Choose	No	-;-;N95 Mask;-;-;-;-	-;-;N95 Mask;Goggles;-;-;-	Emergency;-;OPD;-;-	-;-;OPC;-;Others	No		wearingInCriticalNonCovid	No	-;-;-;None as of now, but plan to start;-	They are at the same risk level as other facility staff members	Yes	Restart elective surgeries as soon as lockdown lifts up	Include testing for COVID-19 as a part of pre-operative screening	Yes	July
163	HR(admin)	27	GUJARAT	Private not for Profit	>250	Please Choose	Yes	less than 10%	No	Yes	Yes	Isolation rooms;Isolation ward;-	Please Chooose	No	----	Please Choose	Please Choose	Yes	Yes	sufficient	Hospital	No	Yes	Substantial training (most of the staff and at least moderate experience by trained staff)	Yes	10-19%	Paid by staff	Yes	-;-;-;-;-;-;Cover All	-;-;-;-;-;-;Cover All	Emergency;-;-;-;Others	Emergency;-;-;-;-	Please Choose		wearingInCriticalNonCovid	No	-;-;-;-;-	hey are at the higher risk level than other facility staff members	please choose	please choose	please choose	Yes	July
164	administration	41	GUJARAT	Private for Profit	less than 50	Non-teaching hospital	Yes	40-49%	No	Yes	Yes	Isolation rooms;Isolation ward;-	No	No	----	Please Choose	Please Choose	Please Choose	Please Choose	5-7 days	Hospital	No	Yes	Moderate training (most of the staff but with limited experience by trained staff)	In process	Please Choose	Please Choose	Yes	-;-;-;-;-;-;Cover All	-;-;-;-;-;-;Cover All	Emergency;-;-;-;-	Emergency;-;-;-;-	No		wearingInCriticalNonCovid	No	-;-;-;-;-	They are at the same risk level as other facility staff members	Yes	Still in process of developing a strategy	please choose	Yes	July
165	MO	24	GUJARAT	Public not for Profit	less than 50	Non-teaching hospital	Yes	30-39%	No	No	No	-;-;-	No	No	----	Please Choose	Please Choose	No	Yes	20 DAYS	Hospital	No	Yes	Moderate training (most of the staff but with limited experience by trained staff)	No	Please Choose	Please Choose	Yes	Triple Layer Surgical Mask;-;N95 Mask;-;Face Shield;-;-	-;-;-;-;-;-;Cover All	-;-;OPD;-;-	-;Obstetric Services;-;-;-	No		wearingInCriticalNonCovid	Yes	Telephonic consultation;-;-;-;-	Please Choose	No	please choose	please choose	Yes	July
166	Administrator	32	KERALA	Private not for Profit	less than 50	Non-teaching hospital	Yes	40-49%	No	Yes	Yes	Isolation rooms;-;-	No	Yes	-NursesAdministrative Staff-	20-29%	Staff waylaid as reduction in revenues	No	No	1 week	Hospital	No	Yes	Substantial training (most of the staff and at least moderate experience by trained staff)	No	Please Choose	Please Choose	No	Triple Layer Surgical Mask;-;-;-;-;-;-	-;-;N95 Mask;Goggles;Face Shield;-;-	Emergency;-;OPD;-;Others	-;-;OPC;-;Others	No		wearingInCriticalNonCovid	Yes	Telephonic consultation;-;-;-;-	They are at the same risk level as other facility staff members	Yes	Not sure when to start elective surgeries post lockdown	Include testing for COVID-19 as a part of pre-operative screening	Yes	July
167	Staff Nurse	32	KERALA	Private not for Profit	less than 50	Non-teaching hospital	No	20-29%	No	Yes	No	-;-;-	No	No	----	Please Choose	Please Choose	No	No	1 week	Hospital	No	Yes	Substantial training (most of the staff and at least moderate experience by trained staff)	No	Please Choose	Please Choose	No	Triple Layer Surgical Mask;-;N95 Mask;-;-;-;-	-;-;N95 Mask;-;Face Shield;-;-	-;-;OPD;-;Others	-;-;OPC;-;Others	No		wearingInCriticalNonCovid	Yes	Telephonic consultation;-;-;-;-	hey are at the higher risk level than other facility staff members	Yes	Start elective surgeries after 1 week of lockdown upliftment	Perform testing for COVID-19 preoperatively AND Use PPE in all cases	Yes	July
168	MO	55	GUJARAT	Public not for Profit	less than 50	Non-teaching hospital	Yes	>50%	No	No	No	-;-;-	No	No	----	Please Choose	Please Choose	No	Yes	2 days	Hospital	No	Yes	Moderate training (most of the staff but with limited experience by trained staff)	No	Please Choose	Please Choose	No	Triple Layer Surgical Mask;-;N95 Mask;-;-;-;-	-;-;-;-;-;-;-	-;-;OPD;-;Others	-;-;-;-;-	No		wearingInCriticalNonCovid	Yes	Telephonic consultation;-;-;-;-	Please Choose	Yes	please choose	please choose	Yes	July
169	superintendent	60	Kerala	Public not for Profit	50-100	Non-teaching hospital	No	>50%	No	Yes	Yes	Isolation rooms;-;-	No	Yes	-Nurses--	10-19%	Quarantine	No	Yes	10 days	Hospital	No	Yes	Moderate training (most of the staff but with limited experience by trained staff)	No	Please Choose	Please Choose	No	Triple Layer Surgical Mask;-;-;-;-;-;-	-;-;N95 Mask;-;-;-;-	-;-;OPD;-;-	-;-;OPC;-;-	No		wearingInCriticalNonCovid	Yes	Telephonic consultation;-;-;-;-	They are at the same risk level as other facility staff members	Yes	Still in process of developing a strategy	Unsure of what to do, therefore awaiting clear guidelines	Yes	July
170	MOIC	47	KERALA	Public not for Profit	less than 50	Please Choose	No	>10-19%	No	Yes	No	-;-;-	No	No	----	Please Choose	Please Choose	No	No	15	Hospital	No	Yes	Moderate training (most of the staff but with limited experience by trained staff)	No	Please Choose	Please Choose	No	Triple Layer Surgical Mask;-;-;-;-;-;-	Triple Layer Surgical Mask;-;-;-;-;-;-	Emergency;-;OPD;-;-	-;-;OPC;-;-	No		wearingInCriticalNonCovid	No	-;-;-;None as of now, but plan to start;-	They are at the same risk level as other facility staff members	No	please choose	please choose	Yes	July
171	Senior medical officer	60	ASSAM	Public not for Profit	less than 50	Non-teaching hospital	Yes	40-49%	Please Choose	Yes	No	-;-;-	No	Yes	DoctorsNursesAdministrative StaffSanitation Staff	20-29%	Quarantine	Please Choose	Please Choose	2	Others	No	Yes	Moderate training (most of the staff but with limited experience by trained staff)	In process	Please Choose	Please Choose	Yes	-;-;N95 Mask;Goggles;Face Shield;Shoe Cover;-	-;-;-;-;-;-;-	-;Obstetric Services;-;-;-	-;Obstetric Services;-;-;-	No		wearingInCriticalNonCovid	No	-;-;-;-;-	They are at the same risk level as other facility staff members	Yes	Not sure when to start elective surgeries post lockdown	Perform testing for COVID-19 preoperatively AND Use PPE in all cases	Yes	July
172	MOIC	48	KERALA	Public not for Profit	less than 50	Non-teaching hospital	No	less than 10%	Yes	Yes	No	-;-;-	No	No	----	Please Choose	Please Choose	No	No	15	Hospital	No	Yes	Moderate training (most of the staff but with limited experience by trained staff)	Yes	20-29%	Hospital Management	No	-;-;N95 Mask;-;-;-;-	-;-;-;-;-;-;-	-;-;OPD;-;-	-;-;OPC;-;-	No		wearingInCriticalNonCovid	Yes	Telephonic consultation;-;-;-;-	They are at the same risk level as other facility staff members	No	please choose	please choose	Yes	July
173	SUPRITENDENT	40	GUJARAT	Public not for Profit	less than 50	Non-teaching hospital	Yes	>50%	No	No	No	-;-;-	No	No	----	Please Choose	Please Choose	No	Yes	1 MONTH	Hospital	No	Yes	Moderate training (most of the staff but with limited experience by trained staff)	No	Please Choose	Please Choose	Please Choose	Triple Layer Surgical Mask;-;N95 Mask;-;-;-;-	-;-;-;-;-;-;-	Emergency;-;-;-;-	-;-;-;-;-	No		wearingInCriticalNonCovid	No	-;-;-;-;-	Please Choose	No	please choose	please choose	Yes	July
174	block account manager	45	ASSAM	Public not for Profit	less than 50	Non-teaching hospital	In Process	>10-19%	No	Yes	Yes	-;Isolation ward;-	No	Yes		10-19%	Quarantine	Please Choose	No	1week	Others	No	Yes	Substantial training (most of the staff and at least moderate experience by trained staff)	Please Choose	Please Choose	Please Choose	Please Choose	-;-;-;-;-;-;-	-;-;-;-;-;-;-	-;-;-;-;-	-;-;-;-;-	Please Choose		wearingInCriticalNonCovid	No	-;-;-;-;-	hey are at the higher risk level than other facility staff members	please choose	please choose	please choose	please choose	July
175	MO	38	GUJARAT	Public not for Profit	less than 50	Non-teaching hospital	Yes	>50%	No	No	No	-;-;-	No	No	----	Please Choose	Please Choose	No	Yes	1 MONTH	Hospital	No	Yes	Moderate training (most of the staff but with limited experience by trained staff)	No	Please Choose	Please Choose	Yes	Triple Layer Surgical Mask;-;N95 Mask;-;-;-;-	-;-;-;-;-;-;Cover All	-;-;OPD;-;-	-;Obstetric Services;-;-;-	No		wearingInCriticalNonCovid	Yes	Telephonic consultation;-;-;-;-	Please Choose	Yes	please choose	please choose	Yes	July
176	medical superintendent	59	ASSAM	Public not for Profit	50-100	Non-teaching hospital	Yes	>50%	Yes	Please Choose	Yes	-;Isolation ward;-	Yes	No	----	Please Choose	Please Choose	Yes	Yes	15 to 20 Days	Others	Yes	Yes	Moderate training (most of the staff but with limited experience by trained staff)	Yes	10-19%	Other	Yes	Triple Layer Surgical Mask;-;N95 Mask;Goggles;Face Shield;-;-	-;-;N95 Mask;Goggles;Face Shield;Shoe Cover;Cover All	-;Obstetric Services;-;-;-	-;Obstetric Services;-;-;-	Please Choose		wearingInCriticalNonCovid	Yes	Telephonic consultation;-;-;-;-	hey are at the higher risk level than other facility staff members	Yes	please choose	Use additional Personal Protective Equipment (PPE) in all cases	Yes	July
177	administration	39	GUJARAT	Private not for Profit	50-100	Non-teaching hospital	Yes	20-29%	No	Yes	No	-;-;-	Yes	Yes	DoctorsNursesAdministrative StaffSanitation Staff	10-19%	Quarantine	Yes	Yes	3O	Others	No	Yes	Please Choose	Please Choose	Please Choose	Please Choose	Yes	-;-;-;-;-;-;Cover All	-;-;-;-;-;-;Cover All	Emergency;Obstetric Services;-;-;Others	-;-;-;-;-	Please Choose		wearingInCriticalNonCovid	Please Choose	-;-;-;-;-	Please Choose	please choose	please choose	please choose	please choose	July
178	Data Manager	34	ASSAM	Public not for Profit	less than 50	Non-teaching hospital	In Process	Please Choose	No	Yes	No	-;-;-	No	No	----	Please Choose	Please Choose	Please Choose	Please Choose	10	Hospital	No	Yes	Minimal training (few staff or limited experience by trained staff)	Please Choose	Please Choose	Please Choose	Please Choose	-;-;-;-;-;-;-	-;-;-;-;-;-;-	-;-;-;-;-	-;-;-;-;-	Please Choose		wearingInCriticalNonCovid	No	-;-;-;-;-	They are at the same risk level as other facility staff members	please choose	please choose	please choose	Yes	July
179	Medical Superintendent	60	ASSAM	Public not for Profit	100-250	Teaching	Yes	30-39%	No	No	Yes	-;Isolation ward;-	No	Yes	DoctorsNursesAdministrative StaffSanitation Staff	20-29%	Quarantine	No	Yes	20	Hospital	No	No	Minimal training (few staff or limited experience by trained staff)	Yes	>50%	Hospital Management	Please Choose	Triple Layer Surgical Mask;-;N95 Mask;Goggles;Face Shield;-;Cover All	Triple Layer Surgical Mask;-;N95 Mask;Goggles;Face Shield;Shoe Cover;Cover All	-;-;OPD;Elective surgeries;-	-;-;-;Elective surgeries;-	Yes	Endoscopy, Ventilator	wearingInCriticalNonCovid	No	-;-;-;-;-	They are at the same risk level as other facility staff members	Yes	Restart elective surgeries as soon as lockdown lifts up	please choose	Yes	July
180	MO	30	GUJARAT	Public not for Profit	less than 50	Non-teaching hospital	Yes	>50%	No	No	No	-;-;-	No	No	----	Please Choose	Please Choose	No	Yes	1 WEEK	Hospital	No	Yes	Moderate training (most of the staff but with limited experience by trained staff)	No	Please Choose	Please Choose	Yes	Triple Layer Surgical Mask;-;N95 Mask;-;Face Shield;-;-	-;-;-;-;-;-;Cover All	-;-;OPD;-;-	-;Obstetric Services;-;-;-	No		wearingInCriticalNonCovid	Yes	Telephonic consultation;-;-;-;-	Please Choose	No	please choose	please choose	Yes	July
181	MO	49	GUJARAT	Public not for Profit	less than 50	Non-teaching hospital	Yes	40-49%	No	No	No	-;-;-	No	No	----	Please Choose	Please Choose	No	Yes	1 MONTH	Hospital	No	Yes	Please Choose	Please Choose	Please Choose	Please Choose	Yes	Triple Layer Surgical Mask;-;N95 Mask;-;Face Shield;-;-	-;-;-;-;-;-;-	-;-;OPD;-;-	-;Obstetric Services;-;-;-	No		wearingInCriticalNonCovid	Yes	Telephonic consultation;-;-;-;-	Please Choose	No	please choose	please choose	Yes	July
182	Hospital Administrator	29 Years 3 Month	Assam (AS)	Public not for Profit	100-250	Non-teaching hospital	No	>50%	Yes	Yes	Yes	-;Isolation ward;-	Please Chooose	No	----	Please Choose	Please Choose	Yes	Yes	IT DEPENDS UPON THE DAILY PATIENT FLOW	Hospital	Yes	Yes	Substantial training (most of the staff and at least moderate experience by trained staff)	Yes	>50%	Hospital Management	Please Choose	-;-;N95 Mask;Goggles;Face Shield;Shoe Cover;Cover All	-;-;N95 Mask;Goggles;Face Shield;Shoe Cover;Cover All	Emergency;Obstetric Services;OPD;-;-	Emergency;Obstetric Services;OPC;-;-	Please Choose		wearingInCriticalNonCovid	Please Choose	-;-;-;-;-	Please Choose	please choose	please choose	please choose	Yes	July
183	Hospital administrator	25	Assam	Public not for Profit	100-250	Non-teaching hospital	No	>10-19%	Yes	Yes	Yes	-;Isolation ward;-	No	No	----	Please Choose	Please Choose	Yes	Yes	Depends on flow of patients	Hospital	Yes	Yes	Substantial training (most of the staff and at least moderate experience by trained staff)	Yes	>50%	Other	Yes	Triple Layer Surgical Mask;-;N95 Mask;-;Face Shield;-;-	-;-;-;-;-;-;Cover All	Emergency;Obstetric Services;OPD;Elective surgeries;Others	Emergency;Obstetric Services;OPC;Elective surgeries;-	No		wearingInCriticalNonCovid	No	-;-;-;-;-	They are at the same risk level as other facility staff members	Yes	Start elective surgeries after 1 week of lockdown upliftment	Perform testing for COVID-19 preoperatively AND Use PPE in all cases	Yes	July
184	MO	44	KARNATAKA	Public not for Profit	less than 50	Non-teaching hospital	No	>10-19%	No	Yes	Yes	Isolation rooms;-;-	No	Yes		20-29%	Any other reason	No	Yes	30 days	Hospital	No	Yes	Moderate training (most of the staff but with limited experience by trained staff)	Yes	>50%	Hospital Management	No	Triple Layer Surgical Mask;-;-;-;-;-;-	-;-;N95 Mask;Goggles;Face Shield;-;-	Emergency;Obstetric Services;OPD;-;-	Emergency;Obstetric Services;-;-;-	No		wearingInCriticalNonCovid	Yes	Telephonic consultation;-;-;-;-	They are at the same risk level as other facility staff members	No	please choose	please choose	Yes	July
185	AMO	58	KARNATAKA	Public not for Profit	50-100	Non-teaching hospital	Yes	less than 10%	No	Yes	No	-;-;-	No	No	----	Please Choose	Please Choose	No	No	21	Hospital	No	Yes	Minimal training (few staff or limited experience by trained staff)	Yes	>50%	Hospital Management	No	Triple Layer Surgical Mask;-;-;-;-;-;-	-;-;-;-;-;-;Cover All	-;Obstetric Services;-;-;-	-;Obstetric Services;-;-;-	No		wearingInCriticalNonCovid	Yes	Telephonic consultation;-;-;-;-	They are at the same risk level as other facility staff members	No	please choose	please choose	Yes	July
186	AMO	43	KARNATAKA	Public not for Profit	less than 50	Non-teaching hospital	No	less than 10%	No	Yes	No	-;-;-	No	Yes		less than 10%	Any other reason	No	No	50	Hospital	No	Yes	Moderate training (most of the staff but with limited experience by trained staff)	In process	20-29%	Hospital Management	Yes	Triple Layer Surgical Mask;-;-;-;-;-;-	-;-;-;-;-;-;Cover All	Emergency;Obstetric Services;OPD;-;-	-;Obstetric Services;-;-;-	No		wearingInCriticalNonCovid	Yes	Telephonic consultation;-;-;-;-	They are at the same risk level as other facility staff members	No	please choose	please choose	Yes	July
187	MO	33	GUJARAT	Public not for Profit	less than 50	Non-teaching hospital	Yes	40-49%	No	No	No	-;-;-	No	No	----	Please Choose	Please Choose	No	Yes	2 MONTHS	Hospital	No	Yes	Moderate training (most of the staff but with limited experience by trained staff)	No	Please Choose	Please Choose	Yes	Triple Layer Surgical Mask;-;N95 Mask;-;-;-;-	-;-;-;-;-;-;Cover All	-;-;OPD;-;-	-;Obstetric Services;-;-;-	No		wearingInCriticalNonCovid	Yes	Telephonic consultation;-;-;-;-	Please Choose	No	please choose	please choose	Yes	July
188	Arogya Mitra	32	KARNATAKA	Public not for Profit	less than 50	Non-teaching hospital	No	40-49%	No	Yes	No	-;-;-	No	No	----	Please Choose	Please Choose	No	No	15	Hospital	No	Yes	Substantial training (most of the staff and at least moderate experience by trained staff)	Yes	>50%	Hospital Management	Yes	Triple Layer Surgical Mask;-;-;-;-;-;-	-;-;-;-;-;-;Cover All	Emergency;Obstetric Services;OPD;-;-	Emergency;Obstetric Services;-;-;-	No		wearingInCriticalNonCovid	No	-;-;-;None as of now, but plan to start;-	Please Choose	Yes	Still in process of developing a strategy	Unsure of what to do, therefore awaiting clear guidelines	Yes	July
189	Arogya Mitra	32	KARNATAKA	Public not for Profit	50-100	Non-teaching hospital	Yes	less than 10%	No	Yes	No	-;-;-	No	No	----	Please Choose	Please Choose	No	No	24	Hospital	No	Yes	Moderate training (most of the staff but with limited experience by trained staff)	Yes	30-39%	Hospital Management	Yes	-;-;N95 Mask;-;-;-;-	-;-;-;-;-;-;Cover All	Emergency;Obstetric Services;OPD;-;-	Emergency;Obstetric Services;-;-;-	No		wearingInCriticalNonCovid	Yes	Telephonic consultation;-;-;-;-	They are at the same risk level as other facility staff members	No	please choose	please choose	Yes	July
190	SUPRITENDENT	34	GUJARAT	Public not for Profit	less than 50	Non-teaching hospital	Yes	30-39%	No	Yes	No	-;-;-	No	No	----	Please Choose	Please Choose	No	Yes	2 MONTHS	Hospital	No	Yes	Moderate training (most of the staff but with limited experience by trained staff)	No	Please Choose	Please Choose	Yes	Triple Layer Surgical Mask;-;N95 Mask;-;Face Shield;-;-	-;-;-;-;-;-;Cover All	-;-;OPD;-;-	-;Obstetric Services;-;-;-	No		wearingInCriticalNonCovid	Yes	Telephonic consultation;-;-;-;-	Please Choose	No	please choose	please choose	Yes	July
191	AMO	43	KARNATAKA	Public not for Profit	50-100	Non-teaching hospital	Yes	less than 10%	No	Yes	Yes	Isolation rooms;-;-	No	No	----	Please Choose	Please Choose	No	Yes	15	Others	No	Yes	Moderate training (most of the staff but with limited experience by trained staff)	Yes	20-29%	Hospital Management	Yes	Triple Layer Surgical Mask;-;N95 Mask;-;-;-;-	-;-;-;-;-;-;Cover All	Emergency;Obstetric Services;OPD;-;-	Emergency;Obstetric Services;-;-;-	No		wearingInCriticalNonCovid	Yes	Telephonic consultation;-;-;-;-	They are at the same risk level as other facility staff members	No	please choose	please choose	Yes	July
192	SMO	50	KARNATAKA	Public not for Profit	less than 50	Non-teaching hospital	No	less than 10%	No	Yes	Yes	-;Isolation ward;-	No	No	----	Please Choose	Please Choose	No	Yes	10 days	Hospital	No	Yes	Substantial training (most of the staff and at least moderate experience by trained staff)	Yes	20-29%	Hospital Management	Yes	Triple Layer Surgical Mask;-;N95 Mask;-;-;-;-	-;-;-;-;-;-;Cover All	Emergency;Obstetric Services;OPD;-;-	Emergency;Obstetric Services;-;-;-	No		wearingInCriticalNonCovid	Yes	Telephonic consultation;-;-;-;-	They are at the same risk level as other facility staff members	No	please choose	please choose	Yes	July
193	Arogya Mitra	31	KARNATAKA	Public not for Profit	less than 50	Non-teaching hospital	No	less than 10%	No	Yes	No	-;-;-	No	No	----	Please Choose	Please Choose	No	No	1 week	Hospital	No	Yes	Moderate training (most of the staff but with limited experience by trained staff)	Yes	>50%	Hospital Management	Yes	Triple Layer Surgical Mask;-;N95 Mask;-;Face Shield;-;-	-;-;-;-;-;-;Cover All	Emergency;Obstetric Services;OPD;-;-	Emergency;Obstetric Services;-;-;-	No		wearingInCriticalNonCovid	Yes	Telephonic consultation;-;-;-;-	Please Choose	No	please choose	please choose	Yes	July
194	SMO	43	KARNATAKA	Public not for Profit	less than 50	Non-teaching hospital	Yes	30-39%	Yes	Yes	Yes	Isolation rooms;-;-	No	No	----	Please Choose	Please Choose	No	Yes	15	Hospital	Yes	Yes	Substantial training (most of the staff and at least moderate experience by trained staff)	Yes	>50%	Hospital Management	Yes	Triple Layer Surgical Mask;-;N95 Mask;-;Face Shield;-;-	-;-;-;-;-;-;Cover All	Emergency;Obstetric Services;OPD;-;-	Emergency;Obstetric Services;-;-;-	No		wearingInCriticalNonCovid	Yes	Telephonic consultation;-;-;-;-	They are at the same risk level as other facility staff members	Yes	Still in process of developing a strategy	Perform testing for COVID-19 preoperatively AND Use PPE in all cases	Yes	July
195	MO	26	GUJARAT	Public not for Profit	less than 50	Non-teaching hospital	Yes	>50%	No	No	No	-;-;-	No	No	----	Please Choose	Please Choose	No	Yes	20 DAYS	Hospital	No	Yes	Moderate training (most of the staff but with limited experience by trained staff)	No	Please Choose	Please Choose	Yes	Triple Layer Surgical Mask;-;N95 Mask;-;Face Shield;-;-	-;-;-;-;-;-;Cover All	-;-;OPD;-;-	-;Obstetric Services;-;-;-	No		wearingInCriticalNonCovid	Yes	Telephonic consultation;-;-;-;-	Please Choose	No	please choose	please choose	Yes	July
196	AMO	59	KARNATAKA	Public not for Profit	100-250	Non-teaching hospital	No	>50%	No	Yes	Yes	Isolation rooms;-;-	No	No	----	Please Choose	Please Choose	Yes	Yes	10 days	Hospital	No	Yes	Substantial training (most of the staff and at least moderate experience by trained staff)	Yes	>50%	Hospital Management	Yes	Triple Layer Surgical Mask;-;N95 Mask;-;-;-;-	-;-;-;-;-;-;Cover All	Emergency;Obstetric Services;OPD;-;-	Emergency;Obstetric Services;OPC;-;-	No		wearingInCriticalNonCovid	Yes	Telephonic consultation;-;-;-;-	They are at the same risk level as other facility staff members	Yes	Still in process of developing a strategy	Perform testing for COVID-19 preoperatively AND Use PPE in all cases	Yes	July
197	MO	36	GUJARAT	Public not for Profit	less than 50	Non-teaching hospital	Yes	>50%	No	No	No	-;-;-	No	No	----	Please Choose	Please Choose	No	Yes	1 WEEK	Hospital	No	Yes	Moderate training (most of the staff but with limited experience by trained staff)	No	Please Choose	Please Choose	Yes	Triple Layer Surgical Mask;-;N95 Mask;-;-;-;-	-;-;-;-;-;-;Cover All	-;-;OPD;-;-	-;Obstetric Services;-;-;-	No		wearingInCriticalNonCovid	No	-;-;-;-;-	Please Choose	No	please choose	please choose	Yes	July
198	superintendent medical officer	56	Assam	Public not for Profit	100-250	Please Choose	Yes	>50%	Yes	Please Choose	Yes	Isolation rooms;-;-	Yes	Yes		20-29%	Quarantine	Yes	Yes	30	Others	Yes	Yes	Minimal training (few staff or limited experience by trained staff)	Yes	10-19%	Hospital Management	Yes	Triple Layer Surgical Mask;-;N95 Mask;Goggles;-;Shoe Cover;-	-;-;-;-;-;-;Cover All	Emergency;Obstetric Services;-;-;-	-;Obstetric Services;-;-;-	No		wearingInCriticalNonCovid	Yes	Telephonic consultation;Email/WhatsApp/ Other social media app;-;-;-	They are at the same risk level as other facility staff members	Yes	Not sure when to start elective surgeries post lockdown	Use additional Personal Protective Equipment (PPE) in all cases	Yes	July
199	Graduation	25	Assam	Public not for Profit	50-100	Non-teaching hospital	No	>10-19%	Yes	Yes	Yes	-;Isolation ward;Isolation wing	No	No	----	Please Choose	Please Choose	Please Choose	Please Choose	25	Hospital	Please Choose	Please Choose	Please Choose	Please Choose	Please Choose	Please Choose	Please Choose	-;-;-;-;-;-;-	-;-;-;-;-;-;-	-;-;-;-;-	-;-;-;-;-	Please Choose		wearingInCriticalNonCovid	Please Choose	-;-;-;-;-	Please Choose	please choose	please choose	please choose	please choose	July
200	HOSPITAL ADMINISTRATOR UNDER AB-PMJAY	27	ASSAM	Public not for Profit	100-250	Non-teaching hospital	No	20-29%	Yes	Yes	Yes	-;Isolation ward;-	No	No	--Administrative Staff-	>50%	Quarantine	No	No	10	Others	No	No	Moderate training (most of the staff but with limited experience by trained staff)	In process	less than 10%	Other	Yes	-;Cloth Mask;-;-;-;-;-	-;-;N95 Mask;-;-;-;-	Emergency;-;OPD;-;-	Emergency;-;-;-;Others	No		wearingInCriticalNonCovid	No	-;-;-;-;I do not plan to start any of it soon	They are at the same risk level as other facility staff members	No	Still in process of developing a strategy	Use additional Personal Protective Equipment (PPE) in all cases	Yes	July
201	Health Officer	60	Assam	Public not for Profit	Please Choose	Non-teaching hospital	No	20-29%	No	Yes	Yes	Isolation rooms;-;-	No	Yes	-Nurses--	10-19%	Any other reason	Please Choose	Please Choose	10	Others	No	Please Choose	Please Choose	Please Choose	Please Choose	Please Choose	Yes	-;-;-;-;-;-;Cover All	-;-;-;-;-;-;Cover All	-;Obstetric Services;-;-;-	-;Obstetric Services;-;-;-	No		wearingInCriticalNonCovid	Please Choose	-;-;-;-;-	Please Choose	please choose	please choose	please choose	please choose	July
202	administration	38	ASSAM	Public not for Profit	50-100	Non-teaching hospital	Please Choose	20-29%	Yes	Yes	Yes	Isolation rooms;-;-	No	No	----	Please Choose	Please Choose	Please Choose	Please Choose	8*10 days	Hospital	Yes	Yes	Minimal training (few staff or limited experience by trained staff)	Please Choose	Please Choose	Please Choose	Yes	-;-;-;-;-;-;Cover All	-;-;-;-;-;-;Cover All	Emergency;Obstetric Services;-;-;-	Emergency;Obstetric Services;-;-;-	No		wearingInCriticalNonCovid	Please Choose	-;-;-;-;-	Please Choose	please choose	please choose	please choose	please choose	July
203	Medical officer	40	GUJARAT	Public not for Profit	less than 50	Non-teaching hospital	No	20-29%	No	Yes	Yes	-;Isolation ward;-	No	No	----	Please Choose	Please Choose	Please Choose	Please Choose	20-25	Others	No	Yes	Minimal training (few staff or limited experience by trained staff)	Please Choose	Please Choose	Please Choose	Please Choose	-;-;-;-;-;-;-	-;-;-;-;-;-;-	-;-;-;-;-	-;-;-;-;-	Please Choose		wearingInCriticalNonCovid	Please Choose	-;-;-;-;-	They are at the same risk level as other facility staff members	please choose	please choose	please choose	Yes	July
204	MO	57	GUJARAT	Public not for Profit	less than 50	Non-teaching hospital	Yes	40-49%	No	No	No	-;-;-	No	No	----	Please Choose	Please Choose	No	Yes	5 DAYS	Hospital	No	Yes	Moderate training (most of the staff but with limited experience by trained staff)	No	Please Choose	Please Choose	Yes	Triple Layer Surgical Mask;-;N95 Mask;-;-;-;-	-;-;-;-;-;-;Cover All	-;-;OPD;-;-	-;Obstetric Services;-;-;-	No		wearingInCriticalNonCovid	No	-;-;-;-;-	Please Choose	No	please choose	please choose	Yes	July
205	MO	45	GUJARAT	Public not for Profit	less than 50	Non-teaching hospital	Yes	>50%	No	No	No	-;-;-	No	No	----	Please Choose	Please Choose	No	Yes	30 DAYS	Hospital	No	Yes	Moderate training (most of the staff but with limited experience by trained staff)	No	Please Choose	Please Choose	Yes	Triple Layer Surgical Mask;-;N95 Mask;-;-;-;-	-;-;-;-;-;-;Cover All	-;-;OPD;-;-	-;Obstetric Services;-;-;-	No		wearingInCriticalNonCovid	Yes	Telephonic consultation;-;-;-;-	Please Choose	No	please choose	please choose	Yes	July
206	medical officer	56	GUJARAT	Public not for Profit	less than 50	Non-teaching hospital	Please Choose	20-29%	No	Please Choose	No	-;-;-	No	Yes	-Nurses--	less than 10%	Quarantine	Please Choose	Please Choose	3-Feb	Others	Please Choose	Yes	Minimal training (few staff or limited experience by trained staff)	Please Choose	Please Choose	Please Choose	No	-;-;-;-;-;-;-	-;-;-;-;-;-;-	-;-;-;-;-	-;-;-;-;-	Please Choose		wearingInCriticalNonCovid	Please Choose	-;-;-;-;-	Please Choose	please choose	please choose	please choose	Yes	July
207	MO	42	GUJARAT	Public not for Profit	less than 50	Non-teaching hospital	Yes	20-29%	No	No	No	-;-;-	No	No	----	Please Choose	Please Choose	No	Yes	1 MONTH	Hospital	No	Yes	Moderate training (most of the staff but with limited experience by trained staff)	No	Please Choose	Please Choose	Yes	Triple Layer Surgical Mask;-;N95 Mask;-;-;-;-	-;-;-;-;-;-;Cover All	-;-;OPD;-;-	-;Obstetric Services;-;-;-	No		wearingInCriticalNonCovid	Yes	Telephonic consultation;-;-;-;-	Please Choose	No	please choose	please choose	Yes	July
208	medical officer	47	GUJARAT	Public not for Profit	less than 50	Non-teaching hospital	Please Choose	30-39%	No	Please Choose	No	-;-;-	No	No	----	Please Choose	Please Choose	Please Choose	Please Choose	1 week --2week	Others	No	Yes	Minimal training (few staff or limited experience by trained staff)	Please Choose	Please Choose	Please Choose	Please Choose	-;-;-;-;-;-;-	-;-;-;-;-;-;-	-;-;-;-;-	-;-;-;-;-	Please Choose		wearingInCriticalNonCovid	Please Choose	-;-;-;-;-	Please Choose	please choose	please choose	please choose	Yes	July
209	BLOCK ACCOUNTS MANAGER	42	ASSAM	Public not for Profit	less than 50	Non-teaching hospital	Yes	>50%	No	No	No	-;-;-	No	Yes	--Administrative Staff-	30-39%	Any other reason	No	Yes	10 DAYS	Hospital	No	Yes	Minimal training (few staff or limited experience by trained staff)	No	Please Choose	Please Choose	Yes	Triple Layer Surgical Mask;-;N95 Mask;-;-;-;-	-;-;-;-;-;-;Cover All	-;-;OPD;-;-	-;Obstetric Services;-;-;-	No		wearingInCriticalNonCovid	No	-;-;-;-;-	Please Choose	No	please choose	please choose	Yes	July
210	MO	29	GUJARAT	Public not for Profit	less than 50	Non-teaching hospital	Yes	20-29%	No	No	No	-;-;-	No	No	----	Please Choose	Please Choose	No	Yes	1 MONTH	Hospital	No	Yes	Moderate training (most of the staff but with limited experience by trained staff)	No	Please Choose	Please Choose	Yes	-;-;N95 Mask;-;Face Shield;-;-	-;-;-;-;-;-;Cover All	-;-;OPD;-;-	-;Obstetric Services;-;-;-	No		wearingInCriticalNonCovid	Yes	Telephonic consultation;-;-;-;-	Please Choose	No	please choose	please choose	Yes	July
211	M&E	26	ASSAM	Public not for Profit	less than 50	Please Choose	Please Choose	20-29%	No	Please Choose	No	-;-;-	No	No	----	Please Choose	Please Choose	Please Choose	Please Choose	5	Others	No	Yes	Minimal training (few staff or limited experience by trained staff)	Please Choose	Please Choose	Please Choose	No	-;-;-;-;-;-;-	-;-;-;-;-;-;-	-;-;-;-;-	-;-;-;-;-	Please Choose		wearingInCriticalNonCovid	No	-;-;-;-;-	Please Choose	please choose	please choose	please choose	Yes	July
212	Superintendent	62yr	Assam	Public not for Profit	100-250	Non-teaching hospital	No	>50%	Yes	Yes	Yes	-;Isolation ward;-	No	No		less than 10%	Quarantine	No	Yes	Since 1st june	Hospital	Yes	Yes	Moderate training (most of the staff but with limited experience by trained staff)	Yes	>50%	Other	Yes	-;-;-;-;Face Shield;-;-	-;-;N95 Mask;-;-;-;-	Emergency;Obstetric Services;OPD;Elective surgeries;Others	Emergency;Obstetric Services;-;Elective surgeries;-	Yes	Sodium hypochlorite solution spray	wearingInCriticalNonCovid	No	-;-;-;-;-	They are at the same risk level as other facility staff members	No	Restart elective surgeries as soon as lockdown lifts up	Include testing for COVID-19 as a part of pre-operative screening	Yes	July
213	Arogya Mitra	32	KARNATAKA	Public not for Profit	less than 50	Non-teaching hospital	No	less than 10%	No	Yes	No	-;-;-	No	No	----	Please Choose	Please Choose	No	No	10	Hospital	No	Yes	Moderate training (most of the staff but with limited experience by trained staff)	Yes	less than 10%	Hospital Management	Yes	Triple Layer Surgical Mask;-;-;-;-;-;-	-;-;-;-;-;-;Cover All	Emergency;Obstetric Services;OPD;-;-	Emergency;Obstetric Services;-;-;-	No		wearingInCriticalNonCovid	Yes	Telephonic consultation;-;-;-;-	They are at the same risk level as other facility staff members	Yes	Still in process of developing a strategy	Unsure of what to do, therefore awaiting clear guidelines	Yes	July
214	Orthopedic Surgeon	49	KARNATAKA	Public not for Profit	50-100	Non-teaching hospital	Yes	20-29%	No	Yes	Yes	-;-;Isolation wing	No	No	----	Please Choose	Please Choose	Yes	Yes	20 Days	Hospital	No	Yes	Substantial training (most of the staff and at least moderate experience by trained staff)	Yes	20-29%	Hospital Management	Yes	-;-;N95 Mask;-;-;-;-	-;-;N95 Mask;Goggles;Face Shield;-;-	Emergency;Obstetric Services;OPD;Elective surgeries;-	Emergency;Obstetric Services;OPC;Elective surgeries;-	No		wearingInCriticalNonCovid	No	-;-;-;None as of now, but plan to start;-	hey are at the higher risk level than other facility staff members	Yes	Restart elective surgeries as soon as lockdown lifts up	Perform testing for COVID-19 preoperatively AND Use PPE in all cases	Yes	July
215	Arogya Mitra	27	KARNATAKA	Public not for Profit	less than 50	Non-teaching hospital	No	less than 10%	No	Yes	Yes	Isolation rooms;-;-	No	No	----	Please Choose	Please Choose	No	Yes	35	Hospital	No	Yes	Moderate training (most of the staff but with limited experience by trained staff)	Yes	20-29%	Hospital Management	Yes	-;-;N95 Mask;-;-;-;-	-;-;N95 Mask;-;Face Shield;-;-	Emergency;Obstetric Services;OPD;-;-	Emergency;Obstetric Services;-;-;-	No		wearingInCriticalNonCovid	Yes	Telephonic consultation;-;-;-;-	They are at the same risk level as other facility staff members	No	please choose	please choose	Yes	July
216	AMO	45	KARNATAKA	Public not for Profit	50-100	Non-teaching hospital	Yes	20-29%	No	Yes	Yes	-;Isolation ward;-	No	No	----	Please Choose	Please Choose	Yes	Yes	25	Hospital	No	Yes	Moderate training (most of the staff but with limited experience by trained staff)	Yes	30-39%	Hospital Management	Yes	-;-;N95 Mask;-;-;-;-	-;-;-;-;-;-;Cover All	Emergency;Obstetric Services;OPD;-;-	Emergency;Obstetric Services;-;-;-	No		wearingInCriticalNonCovid	Yes	Telephonic consultation;-;-;-;-	They are at the same risk level as other facility staff members	Yes	Restart elective surgeries as soon as lockdown lifts up	Perform testing for COVID-19 preoperatively AND Use PPE in all cases	Yes	July
217	MO	27	GUJARAT	Public not for Profit	less than 50	Non-teaching hospital	Yes	>50%	No	No	No	-;-;-	No	No	----	Please Choose	Please Choose	No	Yes	1 WEEK	Hospital	No	Yes	Moderate training (most of the staff but with limited experience by trained staff)	No	Please Choose	Please Choose	Yes	Triple Layer Surgical Mask;-;N95 Mask;-;-;-;-	-;-;-;-;-;-;Cover All	-;-;OPD;-;-	-;Obstetric Services;-;-;-	No		wearingInCriticalNonCovid	Yes	Telephonic consultation;-;-;-;-	Please Choose	Yes	please choose	please choose	Yes	July
218	Gynaecologists	39	KARNATAKA	Public not for Profit	less than 50	Non-teaching hospital	No	less than 10%	No	Yes	Yes	-;Isolation ward;-	No	No	----	Please Choose	Please Choose	No	Yes	15	Hospital	No	Yes	Moderate training (most of the staff but with limited experience by trained staff)	Yes	30-39%	Hospital Management	Yes	-;-;N95 Mask;-;-;-;-	-;-;N95 Mask;Goggles;Face Shield;-;-	Emergency;Obstetric Services;-;-;-	Emergency;Obstetric Services;-;-;-	No		wearingInCriticalNonCovid	Yes	Telephonic consultation;-;-;-;-	They are at the same risk level as other facility staff members	No	please choose	please choose	Yes	July
219	MO	32	GUJARAT	Public not for Profit	less than 50	Non-teaching hospital	No	>50%	No	No	No	-;-;-	No	No	----	Please Choose	Please Choose	No	Yes	15-20 DAYS	Hospital	No	Yes	Moderate training (most of the staff but with limited experience by trained staff)	No	Please Choose	Please Choose	Yes	Triple Layer Surgical Mask;-;N95 Mask;-;Face Shield;-;-	-;-;-;-;-;-;Cover All	-;-;OPD;-;-	-;Obstetric Services;-;-;-	No		wearingInCriticalNonCovid	Yes	Telephonic consultation;-;-;-;-	Please Choose	No	please choose	please choose	Yes	July
220	MO	53	KARNATAKA	Public not for Profit	50-100	Non-teaching hospital	Yes	20-29%	No	Yes	Yes	Isolation rooms;-;-	No	Yes	Doctors--Sanitation Staff	20-29%	Any other reason	Yes	Yes	10 days	Hospital	No	Yes	Moderate training (most of the staff but with limited experience by trained staff)	Yes	>50%	Hospital Management	Yes	-;-;N95 Mask;-;-;-;-	-;-;N95 Mask;-;-;-;-	Emergency;Obstetric Services;OPD;-;-	Emergency;Obstetric Services;-;-;-	No		wearingInCriticalNonCovid	No	-;-;-;None as of now, but plan to start;-	They are at the same risk level as other facility staff members	Yes	Not sure when to start elective surgeries post lockdown	Include testing for COVID-19 as a part of pre-operative screening	Yes	July
221	Data entry Opterter	25	ASSAM	Public not for Profit	less than 50	Non-teaching hospital	Please Choose	Please Choose	No	Please Choose	No	-;-;-	No	No	----	Please Choose	Please Choose	Please Choose	Please Choose		Please Choose	No	Yes	Minimal training (few staff or limited experience by trained staff)	Please Choose	Please Choose	Please Choose	Please Choose	-;-;-;-;-;-;-	-;-;-;-;-;-;-	-;-;-;-;-	-;-;-;-;-	Please Choose		wearingInCriticalNonCovid	Please Choose	-;-;-;-;-	Please Choose	please choose	please choose	please choose	Yes	July
222	MOIC	50	KARNATAKA	Public not for Profit	less than 50	Non-teaching hospital	No	less than 10%	No	Yes	No	-;-;-	No	No	----	Please Choose	Please Choose	No	No	1 week	Hospital	No	Yes	Moderate training (most of the staff but with limited experience by trained staff)	Yes	20-29%	Hospital Management	No	-;-;N95 Mask;-;-;-;-	-;-;N95 Mask;-;Face Shield;-;-	Emergency;Obstetric Services;OPD;-;-	Emergency;Obstetric Services;-;-;-	No		wearingInCriticalNonCovid	Yes	Telephonic consultation;-;-;-;-	hey are at the higher risk level than other facility staff members	No	Restart elective surgeries as soon as lockdown lifts up	Perform testing for COVID-19 preoperatively AND Use PPE in all cases	Yes	July
223	administration	29	ASSAM	Public not for Profit	50-100	Non-teaching hospital	Yes	20-29%	Yes	Yes	Yes	Isolation rooms;Isolation ward;-	Please Chooose	No	----	Please Choose	Please Choose	Please Choose	Please Choose	10	Others	Yes	Yes	Substantial training (most of the staff and at least moderate experience by trained staff)	Please Choose	Please Choose	Please Choose	Yes	Triple Layer Surgical Mask;-;N95 Mask;-;Face Shield;Shoe Cover;-	-;-;-;-;-;-;Cover All	Emergency;-;OPD;-;-	-;-;-;-;-	No		wearingInCriticalNonCovid	Yes	Telephonic consultation;Email/WhatsApp/ Other social media app;-;-;-	hey are at the higher risk level than other facility staff members	please choose	please choose	please choose	Yes	July
224	MO	35	GUJARAT	Public not for Profit	less than 50	Non-teaching hospital	Yes	30-39%	No	No	No	-;-;-	No	No	----	Please Choose	Please Choose	No	No	2 WEEK	Hospital	No	Yes	Please Choose	No	Please Choose	Please Choose	Yes	Triple Layer Surgical Mask;-;N95 Mask;-;-;-;-	-;-;-;-;-;-;Cover All	-;-;OPD;-;-	-;Obstetric Services;-;-;-	No		wearingInCriticalNonCovid	Yes	Telephonic consultation;-;-;-;-	Please Choose	No	please choose	please choose	Yes	July
225	MO	46	KARNATAKA	Public not for Profit	less than 50	Non-teaching hospital	No	less than 10%	No	Yes	Yes	Isolation rooms;-;-	No	Yes		20-29%	Any other reason	No	Yes	15	Hospital	No	Yes	Moderate training (most of the staff but with limited experience by trained staff)	Yes	30-39%	Hospital Management	Yes	-;-;N95 Mask;-;-;-;-	-;-;N95 Mask;-;Face Shield;-;-	Emergency;Obstetric Services;OPD;-;-	Emergency;Obstetric Services;-;-;-	No		wearingInCriticalNonCovid	No	-;-;-;None as of now, but plan to start;-	They are at the same risk level as other facility staff members	No	Restart elective surgeries as soon as lockdown lifts up	Perform testing for COVID-19 preoperatively AND Use PPE in all cases	Yes	July
226	MO	32	GUJARAT	Public not for Profit	less than 50	Non-teaching hospital	Yes	30-39%	No	No	No	-;-;-	No	No	----	Please Choose	Please Choose	No	Yes	20 DAYS	Hospital	No	Yes	Moderate training (most of the staff but with limited experience by trained staff)	No	Please Choose	Please Choose	Yes	Triple Layer Surgical Mask;-;N95 Mask;-;Face Shield;-;-	-;-;-;-;-;-;Cover All	-;-;OPD;-;-	-;Obstetric Services;-;-;-	No		wearingInCriticalNonCovid	Yes	Telephonic consultation;-;-;-;-	Please Choose	No	please choose	please choose	Yes	July
227	MO	43	KARNATAKA	Public not for Profit	less than 50	Non-teaching hospital	No	less than 10%	No	Yes	Yes	Isolation rooms;-;-	No	Yes		20-29%	Any other reason	No	Yes	25	Hospital	No	Yes	Substantial training (most of the staff and at least moderate experience by trained staff)	Yes	>50%	Hospital Management	Yes	-;-;N95 Mask;-;Face Shield;-;-	-;-;N95 Mask;Goggles;Face Shield;-;-	Emergency;Obstetric Services;OPD;-;-	Emergency;Obstetric Services;-;-;-	No		wearingInCriticalNonCovid	Yes	Telephonic consultation;-;-;-;-	hey are at the higher risk level than other facility staff members	No	please choose	please choose	Yes	July
228	Arogya Mitra	29	KARNATAKA	Public not for Profit	50-100	Non-teaching hospital	Yes	less than 10%	No	Yes	Yes	-;Isolation ward;-	No	Yes		20-29%	Any other reason	Yes	Yes	30 days	Hospital	No	Yes	Substantial training (most of the staff and at least moderate experience by trained staff)	Yes	30-39%	Hospital Management	Yes	Triple Layer Surgical Mask;-;N95 Mask;-;-;-;-	-;-;N95 Mask;-;Face Shield;Shoe Cover;Cover All	Emergency;Obstetric Services;OPD;-;-	Emergency;Obstetric Services;-;-;-	No		wearingInCriticalNonCovid	Yes	Telephonic consultation;-;-;-;-	hey are at the higher risk level than other facility staff members	No	please choose	please choose	Yes	July
229	MO	40	GUJARAT	Public not for Profit	less than 50	Non-teaching hospital	Yes	40-49%	No	No	No	-;-;-	No	No	----	Please Choose	Please Choose	No	Yes	20 DAYS	Hospital	No	Yes	Moderate training (most of the staff but with limited experience by trained staff)	No	Please Choose	Please Choose	Yes	Triple Layer Surgical Mask;-;N95 Mask;-;-;-;-	-;-;-;-;-;-;Cover All	-;-;OPD;-;-	-;Obstetric Services;-;-;-	No		wearingInCriticalNonCovid	Yes	Telephonic consultation;-;-;-;-	Please Choose	No	please choose	please choose	Yes	July
230	MO	42	GUJARAT	Public not for Profit	less than 50	Non-teaching hospital	Yes	>50%	No	No	No	-;-;-	No	No	----	Please Choose	Please Choose	No	Yes	10-15 DAYS	Hospital	No	Yes	Moderate training (most of the staff but with limited experience by trained staff)	No	Please Choose	Please Choose	Yes	Triple Layer Surgical Mask;-;N95 Mask;-;Face Shield;-;-	-;-;-;-;-;-;Cover All	-;-;OPD;-;Others	-;Obstetric Services;-;-;-	No		wearingInCriticalNonCovid	Yes	Telephonic consultation;-;-;-;-	Please Choose	No	please choose	please choose	Yes	July
231	MO	36	GUJARAT	Public not for Profit	less than 50	Non-teaching hospital	Yes	>50%	No	No	No	-;-;-	No	No	----	Please Choose	Please Choose	No	Yes	5 DAYS	Hospital	No	Yes	Moderate training (most of the staff but with limited experience by trained staff)	No	Please Choose	Please Choose	Yes	Triple Layer Surgical Mask;-;N95 Mask;-;-;-;-	-;-;-;-;-;-;Cover All	-;-;OPD;-;-	-;Obstetric Services;-;-;-	No		wearingInCriticalNonCovid	No	-;-;-;-;-	Please Choose	No	please choose	please choose	No	July
232	MO	40	GUJARAT	Public not for Profit	less than 50	Non-teaching hospital	Yes	40-49%	No	No	No	-;-;-	No	No	----	Please Choose	Please Choose	No	Yes	1 WEEK	Hospital	No	Yes	Moderate training (most of the staff but with limited experience by trained staff)	No	Please Choose	Please Choose	Yes	Triple Layer Surgical Mask;-;N95 Mask;-;-;-;-	-;-;-;-;-;-;Cover All	-;-;OPD;-;-	-;Obstetric Services;-;-;-	No		wearingInCriticalNonCovid	Yes	Telephonic consultation;-;-;-;-	Please Choose	No	please choose	please choose	Yes	July
233	MO	53	GUJARAT	Public not for Profit	less than 50	Non-teaching hospital	Yes	20-29%	No	No	No	-;-;-	No	No	----	Please Choose	Please Choose	No	Yes	10 DAYS	Hospital	No	Yes	Moderate training (most of the staff but with limited experience by trained staff)	No	Please Choose	Please Choose	Yes	Triple Layer Surgical Mask;-;N95 Mask;-;Face Shield;-;-	-;-;-;-;-;-;Cover All	-;-;OPD;-;-	-;Obstetric Services;-;-;-	No		wearingInCriticalNonCovid	Yes	Telephonic consultation;-;-;-;-	Please Choose	Yes	please choose	please choose	Yes	July
234	MO	32	GUJARAT	Public not for Profit	less than 50	Non-teaching hospital	Yes	>50%	No	No	No	-;-;-	No	No	----	Please Choose	Please Choose	No	Yes	1 MONTH	Hospital	No	Yes	Moderate training (most of the staff but with limited experience by trained staff)	No	Please Choose	Please Choose	Yes	Triple Layer Surgical Mask;-;N95 Mask;-;-;-;-	-;-;-;-;-;-;Cover All	-;-;OPD;-;-	-;Obstetric Services;-;-;-	No		wearingInCriticalNonCovid	Yes	Telephonic consultation;-;-;-;-	Please Choose	No	please choose	please choose	Yes	July
235	MO	60	GUJARAT	Public not for Profit	less than 50	Non-teaching hospital	Yes	40-49%	No	No	No	-;-;-	No	No	----	Please Choose	Please Choose	No	Yes	30 DAYS	Hospital	No	Yes	Moderate training (most of the staff but with limited experience by trained staff)	No	Please Choose	Please Choose	Yes	Triple Layer Surgical Mask;-;N95 Mask;-;-;-;-	-;-;-;-;-;-;Cover All	-;-;OPD;-;-	-;Obstetric Services;-;-;-	No		wearingInCriticalNonCovid	No	-;-;-;-;-	Please Choose	No	please choose	please choose	Yes	July
236	MOIC	27	KARNATAKA	Public not for Profit	less than 50	Non-teaching hospital	No	>50%	No	Yes	Yes	Isolation rooms;-;-	No	No	----	Please Choose	Please Choose	No	Yes	1 week	Hospital	No	Yes	Substantial training (most of the staff and at least moderate experience by trained staff)	Yes	>50%	Hospital Management	No	Triple Layer Surgical Mask;-;N95 Mask;-;-;-;-	-;-;N95 Mask;Goggles;Face Shield;-;-	-;Obstetric Services;OPD;-;-	-;Obstetric Services;OPC;-;-	No		wearingInCriticalNonCovid	No	-;-;-;None as of now, but plan to start;-	They are at the same risk level as other facility staff members	Yes	Still in process of developing a strategy	Unsure of what to do, therefore awaiting clear guidelines	Yes	July
237	MO	32	KARNATAKA	Public not for Profit	less than 50	Non-teaching hospital	No	less than 10%	No	Yes	Yes	Isolation rooms;-;-	No	No	----	Please Choose	Please Choose	No	Yes	10	Hospital	No	Yes	Moderate training (most of the staff but with limited experience by trained staff)	Yes	20-29%	Hospital Management	Yes	Triple Layer Surgical Mask;-;N95 Mask;-;-;-;-	-;-;N95 Mask;Goggles;-;-;-	Emergency;Obstetric Services;OPD;-;-	Emergency;Obstetric Services;-;-;-	No		wearingInCriticalNonCovid	Yes	Telephonic consultation;-;-;-;-	hey are at the higher risk level than other facility staff members	No	please choose	please choose	Yes	July
238	Arogya Mitra	27	KARNATAKA	Public not for Profit	less than 50	Non-teaching hospital	Yes	>50%	No	Yes	Yes	-;Isolation ward;-	No	Yes		20-29%	Any other reason	No	Yes	25	Hospital	No	Yes	Minimal training (few staff or limited experience by trained staff)	In process	20-29%	Hospital Management	No	Triple Layer Surgical Mask;-;N95 Mask;-;-;-;-	-;-;N95 Mask;-;Face Shield;-;-	Emergency;Obstetric Services;OPD;-;-	Emergency;Obstetric Services;-;-;-	No		wearingInCriticalNonCovid	No	-;-;-;-;I do not plan to start any of it soon	They are at the same risk level as other facility staff members	Yes	Still in process of developing a strategy	Unsure of what to do, therefore awaiting clear guidelines	Yes	July
239	Arogya Mitra	25	KARNATAKA	Public not for Profit	less than 50	Non-teaching hospital	Yes	>10-19%	No	Yes	Yes	-;Isolation ward;-	No	Yes		20-29%	Any other reason	No	Yes	50	Hospital	No	Yes	Moderate training (most of the staff but with limited experience by trained staff)	No	Please Choose	Please Choose	No	Triple Layer Surgical Mask;-;-;-;-;-;-	-;-;N95 Mask;-;-;-;-	Emergency;-;OPD;-;-	Emergency;-;OPC;-;-	No		wearingInCriticalNonCovid	No	-;-;-;-;I do not plan to start any of it soon	They are at the same risk level as other facility staff members	No	please choose	please choose	Yes	July
240	MO	30	GUJARAT	Public not for Profit	less than 50	Non-teaching hospital	Yes	>50%	No	No	No	-;-;-	No	No	----	Please Choose	Please Choose	No	Yes	15-20DAYS	Hospital	No	Yes	Moderate training (most of the staff but with limited experience by trained staff)	No	Please Choose	Please Choose	Yes	Triple Layer Surgical Mask;-;N95 Mask;-;-;-;-	-;-;-;-;-;-;Cover All	-;-;OPD;-;-	-;Obstetric Services;-;-;-	No		wearingInCriticalNonCovid	Yes	Telephonic consultation;-;-;-;-	Please Choose	No	please choose	please choose	Yes	July
241	Gynaecologists	38	KARNATAKA	Public not for Profit	50-100	Non-teaching hospital	Yes	less than 10%	No	Yes	Yes	Isolation rooms;-;-	No	Yes		20-29%	Any other reason	No	Yes	Sufficient	Hospital	No	Yes	Moderate training (most of the staff but with limited experience by trained staff)	Yes	30-39%	Hospital Management	Yes	Triple Layer Surgical Mask;-;N95 Mask;-;-;-;-	-;-;-;-;-;-;Cover All	Emergency;Obstetric Services;OPD;-;-	Emergency;Obstetric Services;OPC;-;-	No		wearingInCriticalNonCovid	Yes	Telephonic consultation;-;-;-;-	hey are at the higher risk level than other facility staff members	No	please choose	please choose	Yes	July
242	MO	46	KARNATAKA	Public not for Profit	less than 50	Non-teaching hospital	Yes	less than 10%	Yes	Yes	Yes	Isolation rooms;-;-	No	No	----	Please Choose	Please Choose	No	Yes	15	Hospital	No	Yes	Moderate training (most of the staff but with limited experience by trained staff)	No	Please Choose	Please Choose	Yes	-;-;N95 Mask;-;-;-;-	-;-;-;-;-;-;Cover All	-;-;OPD;-;-	-;-;OPC;-;-	No		wearingInCriticalNonCovid	No	-;-;-;None as of now, but plan to start;-	Please Choose	No	please choose	please choose	Yes	July
243	MO	45	KARNATAKA	Public not for Profit	less than 50	Non-teaching hospital	No	>50%	No	Yes	Yes	-;Isolation ward;-	No	Yes		less than 10%	Any other reason	No	Yes	5 PPE Kits	Hospital	No	Yes	Moderate training (most of the staff but with limited experience by trained staff)	Yes	>50%	Hospital Management	Yes	Triple Layer Surgical Mask;-;-;-;-;-;-	-;-;-;-;-;-;Cover All	Emergency;Obstetric Services;OPD;-;-	Emergency;Obstetric Services;OPC;-;-	No		wearingInCriticalNonCovid	Yes	Telephonic consultation;-;-;-;-	They are at the same risk level as other facility staff members	No	please choose	please choose	Yes	July
244	MO	30	GUJARAT	Public not for Profit	less than 50	Non-teaching hospital	Yes	40-49%	No	No	No	-;-;-	No	No	----	Please Choose	Please Choose	No	Yes	15 DAYS	Hospital	No	Yes	Moderate training (most of the staff but with limited experience by trained staff)	No	Please Choose	Please Choose	Yes	Triple Layer Surgical Mask;-;N95 Mask;-;-;-;-	-;-;-;-;-;-;Cover All	-;-;OPD;-;-	-;Obstetric Services;-;-;-	No		wearingInCriticalNonCovid	Yes	Telephonic consultation;-;-;-;-	Please Choose	No	please choose	please choose	No	July
245	CMO	50	KARNATAKA	Public not for Profit	50-100	Non-teaching hospital	No	30-39%	Yes	Yes	Yes	-;Isolation ward;-	No	No	----	Please Choose	Please Choose	Yes	Yes	15	Hospital	Yes	Yes	Substantial training (most of the staff and at least moderate experience by trained staff)	Yes	>50%	Hospital Management	Yes	-;-;N95 Mask;-;-;-;-	-;-;-;-;-;-;Cover All	Emergency;Obstetric Services;OPD;-;-	Emergency;Obstetric Services;OPC;-;-	No		wearingInCriticalNonCovid	Yes	Telephonic consultation;-;-;-;-	hey are at the higher risk level than other facility staff members	Yes	Restart elective surgeries as soon as lockdown lifts up	Perform testing for COVID-19 preoperatively AND Use PPE in all cases	Yes	July
246	AMO	42	KARNATAKA	Public not for Profit	less than 50	Non-teaching hospital	No	>50%	No	Yes	Yes	Isolation rooms;Isolation ward;-	No	Yes	Doctors---	10-19%	Quarantine	No	Yes	5 Days	Hospital	No	Yes	No training	Yes	less than 10%	Hospital Management	Yes	Triple Layer Surgical Mask;-;-;-;-;-;-	-;-;-;-;-;-;Cover All	Emergency;Obstetric Services;OPD;-;-	Emergency;Obstetric Services;OPC;-;-	No		wearingInCriticalNonCovid	No	-;-;-;None as of now, but plan to start;-	hey are at the higher risk level than other facility staff members	Yes	Still in process of developing a strategy	Unsure of what to do, therefore awaiting clear guidelines	Yes	July
247	MO	37	GUJARAT	Public not for Profit	less than 50	Non-teaching hospital	Yes	>10-19%	No	No	No	-;-;-	No	No	----	Please Choose	Please Choose	No	Yes	1 WEEK	Hospital	No	Yes	Moderate training (most of the staff but with limited experience by trained staff)	No	Please Choose	Please Choose	Yes	Triple Layer Surgical Mask;-;N95 Mask;-;-;-;-	-;-;-;-;-;-;Cover All	-;-;OPD;-;-	-;Obstetric Services;-;-;-	No		wearingInCriticalNonCovid	Yes	Telephonic consultation;-;-;-;-	Please Choose	No	please choose	please choose	No	July
248	ASST. PROFESSOR	49	Rajasthan	Public not for Profit	>250	Teaching	Yes	>50%	No	No	Yes	Isolation rooms;Isolation ward;-	Yes	Yes	DoctorsNursesAdministrative Staff-	less than 10%	Quarantine	Yes	Yes	20-25	Please Choose	No	Yes	Moderate training (most of the staff but with limited experience by trained staff)	Please Choose	Please Choose	Please Choose	Yes	-;-;-;-;-;-;Cover All	-;-;N95 Mask;Goggles;Face Shield;Shoe Cover;-	Emergency;-;-;-;-	Emergency;-;-;-;-	Please Choose		wearingInCriticalNonCovid	Yes	Telephonic consultation;-;-;-;-	They are at the same risk level as other facility staff members	Yes	please choose	please choose	Yes	July
249	gynecologist ADMINSITRATOR	50	Rajasthan	Public not for Profit	less than 50	Non-teaching hospital	No	>10-19%	No	No	No	Isolation rooms;-;-	No	No	----	Please Choose	Please Choose	Please Choose	Please Choose	One week	Hospital	No	Yes	No training	No	Please Choose	Please Choose	No	-;-;-;-;-;-;-	-;-;-;-;-;-;-	-;-;-;-;-	-;-;-;-;-	Please Choose		wearingInCriticalNonCovid	Please Choose	-;-;-;-;-	Please Choose	please choose	please choose	please choose	please choose	July
250	MEDICAL OFFICER INCHARGE	52	Rajasthan	Public not for Profit	less than 50	Non-teaching hospital	No	20-29%	No	No	No	-;-;-	No	No	----	Please Choose	Please Choose	Please Choose	Please Choose	five days	Hospital	Please Choose	Yes	Minimal training (few staff or limited experience by trained staff)	No	Please Choose	Please Choose	Please Choose	-;-;-;-;-;-;-	-;-;-;-;-;-;-	-;-;-;-;-	-;-;-;-;-	Please Choose		wearingInCriticalNonCovid	No	-;-;-;-;-	Please Choose	please choose	please choose	please choose	Yes	July
251	MO	32	GUJARAT	Public not for Profit	less than 50	Non-teaching hospital	Yes	20-29%	No	No	No	-;-;-	No	No	----	Please Choose	Please Choose	No	Yes	2 WEEK	Hospital	No	Yes	Moderate training (most of the staff but with limited experience by trained staff)	No	Please Choose	Please Choose	Yes	Triple Layer Surgical Mask;-;N95 Mask;-;Face Shield;-;-	-;-;-;-;-;-;Cover All	-;-;OPD;-;-	-;Obstetric Services;-;-;-	No		wearingInCriticalNonCovid	Yes	Telephonic consultation;-;-;-;-	Please Choose	No	please choose	please choose	Yes	July
252	MO	28	GUJARAT	Public not for Profit	less than 50	Non-teaching hospital	Yes	>50%	No	No	No	-;-;-	No	No	----	Please Choose	Please Choose	No	Yes	2 MONTHS	Hospital	No	Yes	Moderate training (most of the staff but with limited experience by trained staff)	No	Please Choose	Please Choose	Yes	Triple Layer Surgical Mask;-;N95 Mask;-;Face Shield;-;-	-;-;-;-;-;-;Cover All	-;-;OPD;-;-	-;Obstetric Services;-;-;-	No		wearingInCriticalNonCovid	Yes	Telephonic consultation;-;-;-;-	Please Choose	No	please choose	please choose	Yes	July
253	MO	30	GUJARAT	Public not for Profit	less than 50	Non-teaching hospital	Yes	40-49%	No	No	No	-;-;-	No	No	----	Please Choose	Please Choose	No	Yes	2 WEEK	Hospital	No	Yes	Moderate training (most of the staff but with limited experience by trained staff)	No	Please Choose	Please Choose	No	Triple Layer Surgical Mask;-;N95 Mask;-;-;-;-	-;-;-;-;-;-;-	-;-;-;-;-	-;-;-;-;-	No		wearingInCriticalNonCovid	Yes	Telephonic consultation;-;-;-;-	Please Choose	No	please choose	please choose	Yes	July
254	MO	28	GUJARAT	Public not for Profit	less than 50	Non-teaching hospital	Yes	40-49%	No	No	No	-;-;-	No	No	----	Please Choose	Please Choose	No	Yes	1 WEEK	Hospital	No	Yes	Moderate training (most of the staff but with limited experience by trained staff)	No	Please Choose	Please Choose	Yes	Triple Layer Surgical Mask;-;N95 Mask;-;Face Shield;-;-	-;-;-;-;-;-;Cover All	-;-;OPD;-;-	-;Obstetric Services;-;-;-	No		wearingInCriticalNonCovid	Yes	Telephonic consultation;-;-;-;-	Please Choose	No	please choose	please choose	Yes	July
255	MO	38	GUJARAT	Public not for Profit	less than 50	Non-teaching hospital	Yes	>50%	No	No	No	-;-;-	No	No	----	Please Choose	Please Choose	No	Yes	15 DAYS	Hospital	No	Yes	Moderate training (most of the staff but with limited experience by trained staff)	No	Please Choose	Please Choose	Yes	Triple Layer Surgical Mask;-;N95 Mask;-;-;-;-	-;-;-;-;-;-;Cover All	-;-;OPD;-;-	-;Obstetric Services;-;-;-	No		wearingInCriticalNonCovid	Yes	Telephonic consultation;-;-;-;-	Please Choose	No	please choose	please choose	Yes	July
256	Hospital Administrator	31	Assam	Public not for Profit	50-100	Non-teaching hospital	In Process	Please Choose	Yes	Please Choose	Yes	Isolation rooms;-;-	No	Yes	Doctors-Administrative StaffSanitation Staff	20-29%	Staff waylaid as reduction in revenues	No	Yes	30	Hospital	Yes	Yes	Substantial training (most of the staff and at least moderate experience by trained staff)	Yes	20-29%	Other	Please Choose	Triple Layer Surgical Mask;Cloth Mask;N95 Mask;Goggles;Face Shield;Shoe Cover;Cover All	-;-;-;-;-;-;Cover All	Emergency;Obstetric Services;OPD;-;Others	Emergency;Obstetric Services;OPC;-;Others	No		wearingInCriticalNonCovid	Yes	Telephonic consultation;Email/WhatsApp/ Other social media app;-;-;-	They are at the same risk level as other facility staff members	Yes	Start elective surgeries after 1 week of lockdown upliftment	Perform testing for COVID-19 preoperatively AND Use PPE in all cases	Yes	July
257	MD	46	Tamil Nadu	Private for Profit	100-250	Non-teaching hospital	No	20-29%	Yes	Yes	Yes	-;-;-	Yes	No	----	Please Choose	Please Choose	Yes	Yes	Sufficient	Hospital	Yes	Yes	Substantial training (most of the staff and at least moderate experience by trained staff)	Yes	>50%	Hospital Management	Yes	Triple Layer Surgical Mask;-;-;-;-;-;-	-;-;-;-;-;-;Cover All	Emergency;-;OPD;-;Others	Emergency;-;OPC;-;Others	No		wearingInCriticalNonCovid	No	-;-;-;-;I do not plan to start any of it soon	hey are at the higher risk level than other facility staff members	Yes	Restart elective surgeries as soon as lockdown lifts up	Perform testing for COVID-19 preoperatively AND Use PPE in all cases	Yes	July
258	MO	51	GUJARAT	Public not for Profit	less than 50	Non-teaching hospital	Yes	20-29%	No	No	No	-;-;-	No	No	----	Please Choose	Please Choose	No	Yes	2 WEEK	Hospital	No	Yes	Moderate training (most of the staff but with limited experience by trained staff)	No	Please Choose	Please Choose	Yes	Triple Layer Surgical Mask;-;N95 Mask;-;-;-;-	-;-;-;-;-;-;Cover All	-;-;OPD;-;-	-;Obstetric Services;-;-;Others	No		wearingInCriticalNonCovid	Yes	Telephonic consultation;-;-;-;-	hey are at the higher risk level than other facility staff members	No	please choose	please choose	Yes	July
259	Director	55	Tamil Nadu	Private for Profit	less than 50	Non-teaching hospital	Yes	40-49%	No	Yes	No	-;-;-	No	No	----	Please Choose	Please Choose	No	No	15	Hospital	No	Yes	Substantial training (most of the staff and at least moderate experience by trained staff)	Yes	30-39%	Hospital Management	Yes	-;-;N95 Mask;-;-;-;-	-;-;-;-;-;-;Cover All	Emergency;-;OPD;-;-	Emergency;-;-;-;-	No		wearingInCriticalNonCovid	Yes	Telephonic consultation;Email/WhatsApp/ Other social media app;-;-;-	hey are at the higher risk level than other facility staff members	Yes	Restart elective surgeries as soon as lockdown lifts up	Perform testing for COVID-19 preoperatively AND Use PPE in all cases	Yes	July
260	CMO	78	Tamil Nadu	Private for Profit	less than 50	Non-teaching hospital	Yes	40-49%	No	Yes	Yes	-;Isolation ward;-	No	Yes		20-29%	Quarantine	Yes	Yes	10 days	Hospital	No	Yes	Substantial training (most of the staff and at least moderate experience by trained staff)	No	Please Choose	Please Choose	Yes	Triple Layer Surgical Mask;-;-;-;-;-;-	-;-;-;-;-;-;Cover All	-;-;OPD;Elective surgeries;-	Emergency;-;OPC;Elective surgeries;-	No		wearingInCriticalNonCovid	Yes	Telephonic consultation;-;-;-;-	hey are at the higher risk level than other facility staff members	Yes	Restart elective surgeries as soon as lockdown lifts up	Perform testing for COVID-19 preoperatively AND Use PPE in all cases	Yes	July
261	Chief Operating Officer	35	Tamil Nadu	Private for Profit	100-250	Non-teaching hospital	Yes	40-49%	Yes	Yes	Yes	Isolation rooms;Isolation ward;-	No	Yes	-NursesAdministrative Staff-	40-49%	Not willing to come	Yes	Yes	20 Days	Hospital	Yes	Yes	Substantial training (most of the staff and at least moderate experience by trained staff)	Yes	less than 10%	Hospital Management	Yes	Triple Layer Surgical Mask;-;N95 Mask;-;-;-;-	-;-;-;-;-;-;Cover All	Emergency;Obstetric Services;OPD;Elective surgeries;-	Emergency;Obstetric Services;OPC;Elective surgeries;-	No		wearingInCriticalNonCovid	No	-;-;-;None as of now, but plan to start;-	They are at the same risk level as other facility staff members	Yes	Restart elective surgeries as soon as lockdown lifts up	Perform testing for COVID-19 preoperatively AND Use PPE in all cases	Yes	July
262	Incharge Medical Officer	55yr	GUJARAT	Public not for Profit	less than 50	Non-teaching hospital	No	20-29%	No	No	Yes	Isolation rooms;-;-	No	Yes	-NursesAdministrative Staff-	10-19%	Quarantine	Please Choose	Please Choose	one week	Hospital	No	Yes	Moderate training (most of the staff but with limited experience by trained staff)	Please Choose	Please Choose	Please Choose	No	-;-;-;-;-;-;-	-;-;-;-;-;-;-	-;-;-;-;-	-;-;-;-;-	Please Choose		wearingInCriticalNonCovid	No	-;-;-;-;-	Please Choose	please choose	please choose	please choose	Yes	July
263	MD	55	Tamil Nadu	Private for Profit	less than 50	Non-teaching hospital	Yes	30-39%	No	Yes	Yes	Isolation rooms;-;-	No	Yes	-NursesAdministrative Staff-	>50%	Any other reason	Yes	Yes	15	Hospital	No	Yes	Substantial training (most of the staff and at least moderate experience by trained staff)	No	Please Choose	Please Choose	Yes	Triple Layer Surgical Mask;-;-;-;-;-;-	-;-;-;-;-;-;Cover All	-;-;OPD;Elective surgeries;-	-;-;OPC;Elective surgeries;-	No		wearingInCriticalNonCovid	Yes	Telephonic consultation;-;-;-;-	hey are at the higher risk level than other facility staff members	Yes	Still in process of developing a strategy	Perform testing for COVID-19 preoperatively AND Use PPE in all cases	Yes	July
264	MD	54	Tamil Nadu	Private for Profit	less than 50	Non-teaching hospital	Yes	40-49%	No	Yes	No	-;-;-	No	Yes		10-19%	Quarantine	No	No	10 days	Hospital	No	Yes	Moderate training (most of the staff but with limited experience by trained staff)	No	Please Choose	Please Choose	Yes	Triple Layer Surgical Mask;-;N95 Mask;-;-;-;-	-;-;N95 Mask;Goggles;Face Shield;-;-	-;-;OPD;-;-	-;-;OPC;-;-	No		wearingInCriticalNonCovid	No	-;-;-;None as of now, but plan to start;-	They are at the same risk level as other facility staff members	Yes	Still in process of developing a strategy	Perform testing for COVID-19 preoperatively AND Use PPE in all cases	Yes	July
265	MD	54	Tamil Nadu	Private for Profit	less than 50	Non-teaching hospital	Yes	>10-19%	No	Yes	Yes	-;Isolation ward;-	No	No	----	Please Choose	Please Choose	No	Yes	Sufficient	Hospital	No	Yes	Moderate training (most of the staff but with limited experience by trained staff)	No	Please Choose	Please Choose	Yes	-;-;N95 Mask;-;-;-;-	-;-;-;-;-;-;Cover All	-;-;OPD;-;-	-;-;OPC;-;-	No		wearingInCriticalNonCovid	Yes	Telephonic consultation;-;-;-;-	hey are at the higher risk level than other facility staff members	Yes	Restart elective surgeries as soon as lockdown lifts up	Perform testing for COVID-19 preoperatively AND Use PPE in all cases	Yes	July
266	Ayushman mitra	32	Gujarat	Public not for Profit	less than 50	Non-teaching hospital	Please Choose	20-29%	No	Yes	Yes	Isolation rooms;-;-	No	No	----	Please Choose	Please Choose	Please Choose	Please Choose	20-25days	Hospital	No	Yes	Minimal training (few staff or limited experience by trained staff)	Please Choose	Please Choose	Please Choose	Please Choose	-;-;-;-;-;-;-	-;-;-;-;-;-;-	-;-;-;-;-	-;-;-;-;-	Please Choose		wearingInCriticalNonCovid	Please Choose	-;-;-;-;-	They are at the same risk level as other facility staff members	please choose	please choose	please choose	Yes	July
267	Insurance Department	41	Tamil Nadu	Private for Profit	50-100	Non-teaching hospital	Yes	20-29%	No	Yes	Yes	Isolation rooms;-;-	No	No	----	Please Choose	Please Choose	Yes	Yes	15	Hospital	No	Yes	Moderate training (most of the staff but with limited experience by trained staff)	Yes	30-39%	Hospital Management	Yes	-;-;N95 Mask;-;-;-;-	-;-;-;-;-;-;Cover All	Emergency;-;OPD;Elective surgeries;-	Emergency;-;OPC;Elective surgeries;-	No		wearingInCriticalNonCovid	No	-;-;-;-;I do not plan to start any of it soon	They are at the same risk level as other facility staff members	Yes	Still in process of developing a strategy	Perform testing for COVID-19 preoperatively AND Use PPE in all cases	Yes	July
268	Accounted	32	GUJARAT	Public not for Profit	less than 50	Non-teaching hospital	Yes	>10-19%	No	Yes	No	-;-;-	No	No	----	Please Choose	Please Choose	Please Choose	Please Choose	1month	Hospital	No	Yes	Substantial training (most of the staff and at least moderate experience by trained staff)	Yes	less than 10%	Hospital Management	No	-;-;-;-;-;-;-	-;-;-;-;-;-;-	-;-;-;-;-	-;-;-;-;-	No		wearingInCriticalNonCovid	Yes	Telephonic consultation;-;-;-;-	Please Choose	please choose	please choose	please choose	Yes	July
269	MO	42	GUJARAT	Public not for Profit	50-100	Non-teaching hospital	Yes	less than 10%	No	Yes	No	-;-;-	No	No	----	Please Choose	Please Choose	Please Choose	Please Choose	7	Others	No	Yes	Substantial training (most of the staff and at least moderate experience by trained staff)	Please Choose	Please Choose	Please Choose	No	-;-;-;-;-;-;-	-;-;-;-;-;-;-	-;-;-;-;-	-;-;-;-;-	Please Choose		wearingInCriticalNonCovid	No	-;-;-;-;-	Please Choose	please choose	please choose	please choose	please choose	July
270	Administrator	34	Tamil Nadu	Private for Profit	less than 50	Non-teaching hospital	Yes	less than 10%	No	Yes	No	-;-;-	No	No	----	Please Choose	Please Choose	Please Choose	No	enough supply	Hospital	No	Yes	Substantial training (most of the staff and at least moderate experience by trained staff)	No	Please Choose	Please Choose	Yes	-;-;N95 Mask;-;-;-;-	-;-;-;-;-;-;Cover All	-;-;OPD;-;Others	-;-;OPC;-;Others	No		wearingInCriticalNonCovid	Yes	Telephonic consultation;-;-;-;-	They are at the same risk level as other facility staff members	Yes	Still in process of developing a strategy	Perform testing for COVID-19 preoperatively AND Use PPE in all cases	Yes	July
271	MO	49	GUJARAT	Public not for Profit	less than 50	Non-teaching hospital	Yes	>10-19%	No	No	No	-;-;-	No	No	----	Please Choose	Please Choose	Please Choose	Please Choose	twoweek	Others	No	Yes	Moderate training (most of the staff but with limited experience by trained staff)	No	Please Choose	Please Choose	No	-;-;-;-;-;-;-	-;-;-;-;-;-;-	-;-;-;-;-	-;-;-;-;-	Please Choose		wearingInCriticalNonCovid	Please Choose	-;-;-;-;-	Please Choose	please choose	please choose	please choose	Yes	July
272	Administrator	60	Tamil Nadu	Private for Profit	100-250	Non-teaching hospital	Yes	>50%	No	Yes	Yes	Isolation rooms;-;-	No	Yes	-Nurses--	20-29%	Not willing to come	Yes	Yes	50 days (100 Kits)	Hospital	No	Yes	Substantial training (most of the staff and at least moderate experience by trained staff)	No	Please Choose	Please Choose	Yes	-;-;N95 Mask;-;-;-;-	-;-;-;-;-;-;Cover All	Emergency;-;OPD;Elective surgeries;-	Emergency;-;OPC;Elective surgeries;-	No		wearingInCriticalNonCovid	No	-;-;-;-;I do not plan to start any of it soon	hey are at the higher risk level than other facility staff members	Yes	Still in process of developing a strategy	Perform testing for COVID-19 preoperatively AND Use PPE in all cases	Yes	July
273	Data entry Opterter	32	GUJARAT	Public not for Profit	less than 50	Non-teaching hospital	Yes	30-39%	Please Choose	Yes	No	-;-;-	No	No	----	Please Choose	Please Choose	Please Choose	Please Choose	6	Hospital	No	Yes	Substantial training (most of the staff and at least moderate experience by trained staff)	Please Choose	Please Choose	Please Choose	No	-;-;-;-;-;-;-	-;-;-;-;-;-;-	-;-;-;-;-	-;-;-;-;-	Please Choose		wearingInCriticalNonCovid	No	-;-;-;-;-	They are at the same risk level as other facility staff members	please choose	Not sure when to start elective surgeries post lockdown	please choose	Yes	July
274	SUPRITENDENT	46	GUJARAT	Public not for Profit	less than 50	Non-teaching hospital	Yes	>50%	No	Yes	No	-;-;-	No	Yes		Please Choose	Any other reason	No	Yes	30 DAYS	Hospital	No	Yes	Moderate training (most of the staff but with limited experience by trained staff)	No	Please Choose	Please Choose	Yes	Triple Layer Surgical Mask;-;N95 Mask;-;-;-;-	-;-;-;-;-;-;Cover All	-;-;OPD;-;-	-;Obstetric Services;-;-;-	No		wearingInCriticalNonCovid	No	Telephonic consultation;-;-;-;-	Please Choose	No	please choose	please choose	No	July
275	Data entry Opterter	26	GUJARAT	Public not for Profit	less than 50	Non-teaching hospital	No	20-29%	No	No	No	-;-;-	No	Please Choose	----	Please Choose	Please Choose	Please Choose	Please Choose	it is still enough	Others	No	Yes	Substantial training (most of the staff and at least moderate experience by trained staff)	Yes	less than 10%	Hospital Management	No	Triple Layer Surgical Mask;-;-;Goggles;Face Shield;-;-	Triple Layer Surgical Mask;-;-;-;-;-;Cover All	-;-;-;-;-	-;-;-;-;-	No		wearingInCriticalNonCovid	No	-;-;-;-;-	They are at the same risk level as other facility staff members	please choose	please choose	please choose	No	July
276	SUPRITENDENT	56	GUJARAT	Public not for Profit	less than 50	Non-teaching hospital	Yes	>50%	No	Yes	No	-;-;-	No	Please Choose	----	Please Choose	Please Choose	No	Yes	15-20 DAYS	Hospital	No	Yes	Minimal training (few staff or limited experience by trained staff)	No	Please Choose	Please Choose	Yes	Triple Layer Surgical Mask;-;N95 Mask;-;-;-;-	-;-;-;-;-;-;Cover All	-;-;OPD;-;-	-;Obstetric Services;-;-;-	No		wearingInCriticalNonCovid	No	-;-;-;-;-	Please Choose	No	please choose	please choose	Yes	July
277	SUPRITENDENT	46	GUJARAT	Public not for Profit	less than 50	Non-teaching hospital	Yes	>50%	No	No	No	-;-;-	No	No	----	Please Choose	Please Choose	No	Yes	1 MONTH	Hospital	No	Yes	Moderate training (most of the staff but with limited experience by trained staff)	No	Please Choose	Please Choose	Yes	Triple Layer Surgical Mask;-;N95 Mask;-;-;-;-	-;-;-;-;-;-;Cover All	-;-;OPD;-;-	-;Obstetric Services;-;-;-	No		wearingInCriticalNonCovid	No	-;-;-;-;-	hey are at the higher risk level than other facility staff members	No	please choose	please choose	Yes	July
278	MEDICAL OFFICER INCHARGE	52	GUJARAT	Public not for Profit	less than 50	Non-teaching hospital	Yes	30-39%	Please Choose	Yes	No	-;-;-	No	No	----	Please Choose	Please Choose	Please Choose	Please Choose	ten	Others	No	Yes	Substantial training (most of the staff and at least moderate experience by trained staff)	Yes	10-19%	Other	Please Choose	-;-;-;-;-;-;Cover All	-;-;-;-;-;-;Cover All	-;-;-;-;-	-;-;-;-;-	Please Choose		wearingInCriticalNonCovid	No	-;-;-;-;-	hey are at the higher risk level than other facility staff members	please choose	please choose	please choose	Yes	July
279	MO	26	GUJARAT	Public not for Profit	less than 50	Non-teaching hospital	Yes	40-49%	No	Yes	No	-;-;-	No	No	----	Please Choose	Please Choose	No	Yes	2 WEEK	Hospital	No	Yes	Moderate training (most of the staff but with limited experience by trained staff)	No	Please Choose	Please Choose	Yes	Triple Layer Surgical Mask;-;N95 Mask;-;-;-;-	-;-;-;-;-;-;Cover All	-;-;OPD;-;-	Emergency;Obstetric Services;-;-;-	No		wearingInCriticalNonCovid	No	-;-;-;-;-	hey are at the higher risk level than other facility staff members	No	please choose	please choose	Yes	July
280	SMO	43	GUJARAT	Public not for Profit	less than 50	Non-teaching hospital	Yes	30-39%	No	No	No	-;-;-	No	No	----	Please Choose	Please Choose	No	Yes	1 MONTH	Procedure cost	No	Yes	Moderate training (most of the staff but with limited experience by trained staff)	No	Please Choose	Please Choose	Yes	Triple Layer Surgical Mask;-;N95 Mask;-;-;-;-	-;-;-;-;-;-;Cover All	-;-;OPD;-;-	Emergency;Obstetric Services;-;-;-	No		wearingInCriticalNonCovid	No	-;-;-;-;-	Please Choose	No	please choose	please choose	Yes	July
281	SUPRITENDENT	60	GUJARAT	Public not for Profit	less than 50	Non-teaching hospital	Yes	>10-19%	No	No	No	-;-;-	No	Yes	DoctorsNurses--	40-49%	Any other reason	No	Yes	1 MONTH	Hospital	No	Yes	Moderate training (most of the staff but with limited experience by trained staff)	No	Please Choose	Please Choose	Yes	Triple Layer Surgical Mask;-;N95 Mask;-;-;-;-	-;-;-;-;-;-;Cover All	-;-;OPD;-;-	Emergency;Obstetric Services;-;-;-	No		wearingInCriticalNonCovid	Yes	Telephonic consultation;-;-;-;-	hey are at the higher risk level than other facility staff members	No	please choose	please choose	Yes	July
282	MO	43	GUJARAT	Public not for Profit	less than 50	Non-teaching hospital	Yes	>50%	No	No	No	-;-;-	No	No	----	Please Choose	Please Choose	No	Yes	1 MONTH	Hospital	No	Yes	Moderate training (most of the staff but with limited experience by trained staff)	No	Please Choose	Please Choose	Yes	Triple Layer Surgical Mask;-;N95 Mask;-;-;-;-	-;-;-;-;-;-;Cover All	-;-;OPD;-;-	Emergency;Obstetric Services;-;-;-	No		wearingInCriticalNonCovid	Yes	Telephonic consultation;-;-;-;-	hey are at the higher risk level than other facility staff members	No	please choose	please choose	Yes	July
283	Data entry Opterter	27	GUJARAT	Public not for Profit	less than 50	Non-teaching hospital	No	20-29%	No	No	No	-;-;-	Please Chooose	Please Choose	----	Please Choose	Please Choose	Please Choose	Please Choose		Please Choose	Please Choose	Please Choose	Please Choose	Please Choose	Please Choose	Please Choose	Please Choose	-;-;-;-;-;-;-	-;-;-;-;-;-;-	-;-;-;-;-	-;-;-;-;-	Please Choose		wearingInCriticalNonCovid	No	-;-;-;-;-	Please Choose	please choose	please choose	please choose	Yes	July
284	administration	33	Rajasthan	Public not for Profit	50-100	Non-teaching hospital	Yes	30-39%	Yes	Yes	Yes	Isolation rooms;-;-	Yes	Yes		30-39%	Quarantine	Yes	Yes	daily	Others	Yes	Yes	Moderate training (most of the staff but with limited experience by trained staff)	Yes	less than 10%	Hospital Management	Yes	Triple Layer Surgical Mask;-;N95 Mask;-;Face Shield;-;Cover All	-;-;-;-;-;-;Cover All	Emergency;-;OPD;-;-	Emergency;-;OPC;-;-	No		wearingInCriticalNonCovid	Yes	Telephonic consultation;-;-;-;-	hey are at the higher risk level than other facility staff members	Yes	Still in process of developing a strategy	Use additional Personal Protective Equipment (PPE) in all cases	Yes	July
285	Administrator	45	Tamil Nadu	Private for Profit	50-100	Non-teaching hospital	Yes	30-39%	No	Yes	Yes	Isolation rooms;-;-	No	No	----	Please Choose	Please Choose	Yes	Yes	Sufficient	Hospital	No	Yes	Substantial training (most of the staff and at least moderate experience by trained staff)	Yes	10-19%	Hospital Management	Yes	Triple Layer Surgical Mask;-;N95 Mask;-;-;-;-	-;-;-;-;-;-;Cover All	Emergency;-;OPD;-;-	Emergency;-;-;-;Others	No		wearingInCriticalNonCovid	Yes	Telephonic consultation;-;-;-;-	hey are at the higher risk level than other facility staff members	Yes	Restart elective surgeries as soon as lockdown lifts up	Perform testing for COVID-19 preoperatively AND Use PPE in all cases	Yes	July
286	Aushman mitra	42	Rajasthan	Private for Profit	less than 50	Non-teaching hospital	No	30-39%	No	Yes	No	-;-;-	No	Yes	DoctorsNursesAdministrative StaffSanitation Staff	10-19%	Quarantine	Yes	Yes	10	Hospital	No	Yes	Minimal training (few staff or limited experience by trained staff)	Please Choose	Please Choose	Please Choose	No	-;-;-;-;-;-;-	-;-;-;-;-;-;-	-;-;-;-;-	-;-;-;-;-	Please Choose		wearingInCriticalNonCovid	Please Choose	-;-;-;-;-	Please Choose	please choose	please choose	please choose	Yes	July
287	eyes specialist	36	Rajasthan	Private for Profit	less than 50	Non-teaching hospital	Please Choose	>50%	No	No	No	-;-;-	No	No	----	Please Choose	Please Choose	Please Choose	Please Choose	7	Hospital	No	Yes	Minimal training (few staff or limited experience by trained staff)	No	Please Choose	Please Choose	Yes	-;-;-;-;-;-;Cover All	-;-;-;-;-;-;Cover All	Emergency;-;-;-;-	-;-;-;-;-	No		wearingInCriticalNonCovid	No	-;-;-;-;-	Please Choose	please choose	please choose	please choose	Yes	July
288	Consultant	43	Tamil Nadu	Private for Profit	100-250	Non-teaching hospital	Yes	30-39%	No	Yes	Yes	-;Isolation ward;-	Yes	Yes		40-49%	Not willing to come	No	Yes	10 days	Hospital	No	Yes	Substantial training (most of the staff and at least moderate experience by trained staff)	Yes	10-19%	Hospital Management	Yes	-;-;N95 Mask;-;-;-;-	-;-;N95 Mask;Goggles;Face Shield;-;-	-;-;OPD;-;-	-;-;OPC;-;-	Yes	Orthopaedics Surgery	wearingInCriticalNonCovid	No	-;-;-;-;I do not plan to start any of it soon	hey are at the higher risk level than other facility staff members	Yes	Restart elective surgeries as soon as lockdown lifts up	Perform testing for COVID-19 preoperatively AND Use PPE in all cases	Yes	July
289	Consultant	49	Tamil Nadu	Private for Profit	100-250	Non-teaching hospital	Yes	30-39%	No	Yes	Yes	Isolation rooms;Isolation ward;-	Yes	Yes	-NursesAdministrative Staff-	less than 10%	Quarantine	No	Yes	25	Hospital	No	Yes	Moderate training (most of the staff but with limited experience by trained staff)	No	Please Choose	Please Choose	Yes	-;-;N95 Mask;-;-;-;-	-;-;N95 Mask;Goggles;Face Shield;-;-	Emergency;-;OPD;-;-	Emergency;-;OPC;-;-	No		wearingInCriticalNonCovid	No	-;-;-;None as of now, but plan to start;-	hey are at the higher risk level than other facility staff members	Yes	Not sure when to start elective surgeries post lockdown	Perform testing for COVID-19 preoperatively AND Use PPE in all cases	Yes	July
290	CMO	78	Tamil Nadu	Private for Profit	less than 50	Non-teaching hospital	Yes	20-29%	Yes	Yes	Yes	Isolation rooms;Isolation ward;-	No	Yes	DoctorsNurses--	20-29%	Not willing to come	Yes	Yes	30 days	Hospital	Yes	Yes	Substantial training (most of the staff and at least moderate experience by trained staff)	Yes	20-29%	Hospital Management	Yes	-;-;N95 Mask;-;-;-;-	-;-;-;-;-;-;Cover All	Emergency;-;OPD;-;-	Emergency;-;OPC;-;-	No		wearingInCriticalNonCovid	No	-;-;-;-;I do not plan to start any of it soon	hey are at the higher risk level than other facility staff members	Yes	Not sure when to start elective surgeries post lockdown	Perform testing for COVID-19 preoperatively AND Use PPE in all cases	Yes	July
291	Medical Superintendent	63	Tamil Nadu	Public not for Profit	>250	Teaching	Yes	less than 10%	Yes	Yes	Yes	-;-;Isolation wing	Yes	No	----	Please Choose	Please Choose	Yes	Yes	100	Hospital	Yes	Yes	Substantial training (most of the staff and at least moderate experience by trained staff)	Yes	less than 10%	Hospital Management	Yes	Triple Layer Surgical Mask;-;N95 Mask;-;-;-;-	-;-;N95 Mask;-;-;-;Cover All	Emergency;Obstetric Services;OPD;Elective surgeries;Others	Emergency;Obstetric Services;OPC;Elective surgeries;-	No		wearingInCriticalNonCovid	Yes	Telephonic consultation;-;-;-;-	hey are at the higher risk level than other facility staff members	No	please choose	please choose	Yes	July
292	Secretary of Organization	67	Tamil Nadu	Private for Profit	50-100	Non-teaching hospital	Yes	less than 10%	Yes	Yes	Yes	-;-;Isolation wing	Yes	No	----	Please Choose	Please Choose	Please Choose	Yes	50	Hospital	Yes	Yes	Substantial training (most of the staff and at least moderate experience by trained staff)	Yes	40-49%	Hospital Management	Yes	Triple Layer Surgical Mask;-;N95 Mask;-;-;-;-	-;-;-;-;-;-;Cover All	Emergency;-;OPD;-;-	Emergency;-;OPC;-;-	No		wearingInCriticalNonCovid	Yes	Telephonic consultation;-;-;-;-	hey are at the higher risk level than other facility staff members	No	Restart elective surgeries as soon as lockdown lifts up	Include testing for COVID-19 as a part of pre-operative screening	Yes	July
293	Data entry Opterter	36	Rajasthan	Private for Profit	less than 50	Non-teaching hospital	Yes	30-39%	No	No	No	-;-;-	No	Yes	DoctorsNursesAdministrative StaffSanitation Staff	10-19%	Quarantine	Please Choose	No	8	Procedure cost	No	Yes	Moderate training (most of the staff but with limited experience by trained staff)	No	Please Choose	Please Choose	Yes	-;-;-;-;-;-;Cover All	-;-;-;-;-;-;Cover All	Emergency;-;OPD;-;-	Emergency;-;OPC;-;-	No		wearingInCriticalNonCovid	No	-;-;-;-;-	They are at the same risk level as other facility staff members	No	Still in process of developing a strategy	please choose	Yes	July
294	Accounted	37	Rajasthan	Private for Profit	less than 50	Non-teaching hospital	No	30-39%	No	Yes	No	-;-;-	No	No	----	Please Choose	Please Choose	Yes	Yes	9-12days	Procedure cost	No	Please Choose	Please Choose	No	Please Choose	Please Choose	Yes	Triple Layer Surgical Mask;-;N95 Mask;Goggles;-;Shoe Cover;Cover All	-;-;-;-;-;-;Cover All	Emergency;-;OPD;-;-	Emergency;-;OPC;-;-	Please Choose		wearingInCriticalNonCovid	Please Choose	-;-;-;-;-	Please Choose	please choose	please choose	please choose	please choose	July
295	administration	30	Rajasthan	Private for Profit	less than 50	Non-teaching hospital	No	>50%	No	Please Choose	Please Choose	-;-;-	Please Chooose	Please Choose	----	Please Choose	Please Choose	Please Choose	Please Choose		Please Choose	Please Choose	Please Choose	Please Choose	Please Choose	Please Choose	Please Choose	Please Choose	-;-;-;-;-;-;-	-;-;-;-;-;-;-	-;-;-;-;-	-;-;-;-;-	Please Choose		wearingInCriticalNonCovid	Please Choose	-;-;-;-;-	Please Choose	please choose	please choose	please choose	please choose	July
296	insurance coordinator	30	Tamil Nadu	Private for Profit	less than 50	Non-teaching hospital	Yes	30-39%	No	Yes	No	-;-;-	No	No	----	Please Choose	Please Choose	No	No	30 days	Hospital	No	Yes	Substantial training (most of the staff and at least moderate experience by trained staff)	Yes	>50%	Hospital Management	Yes	-;-;N95 Mask;-;-;-;-	-;-;-;-;-;-;Cover All	Emergency;-;OPD;-;-	Emergency;-;OPC;-;-	No		wearingInCriticalNonCovid	Yes	Telephonic consultation;-;-;-;-	hey are at the higher risk level than other facility staff members	Yes	Not sure when to start elective surgeries post lockdown	Perform testing for COVID-19 preoperatively AND Use PPE in all cases	Yes	July
297	MD	68	Tamil Nadu	Private for Profit	less than 50	Non-teaching hospital	Yes	>50%	No	Yes	Yes	-;Isolation ward;-	No	Yes		40-49%	Any other reason	Yes	Yes	Sufficient	Hospital	No	Yes	Substantial training (most of the staff and at least moderate experience by trained staff)	Yes	40-49%	Hospital Management	Yes	-;-;N95 Mask;-;-;-;-	-;-;-;-;-;-;Cover All	Emergency;Obstetric Services;OPD;-;-	Emergency;Obstetric Services;OPC;-;-	No		wearingInCriticalNonCovid	No	-;-;-;-;I do not plan to start any of it soon	hey are at the higher risk level than other facility staff members	Yes	Restart elective surgeries as soon as lockdown lifts up	Perform testing for COVID-19 preoperatively AND Use PPE in all cases	Yes	July
298	MD	38	Tamil Nadu	Private for Profit	less than 50	Non-teaching hospital	Yes	30-39%	No	Yes	Yes	-;-;Isolation wing	No	Yes	-NursesAdministrative Staff-	20-29%	Any other reason	No	Yes	Sufficient	Hospital	No	Yes	Moderate training (most of the staff but with limited experience by trained staff)	Yes	less than 10%	Hospital Management	Yes	-;-;N95 Mask;-;-;-;-	-;-;-;-;-;-;Cover All	Emergency;-;OPD;-;-	Emergency;-;OPC;-;-	No		wearingInCriticalNonCovid	Yes	Telephonic consultation;-;-;-;-	hey are at the higher risk level than other facility staff members	Yes	Restart elective surgeries as soon as lockdown lifts up	Perform testing for COVID-19 preoperatively AND Use PPE in all cases	Yes	July
299	CEO	68	TAMILNADU	Private for Profit	>250	Non-teaching hospital	Yes	>50%	No	No	Yes	-;Isolation ward;-	Yes	No	----	Please Choose	Please Choose	Yes	Yes	1 MONTH	Hospital	Yes	Yes	Moderate training (most of the staff but with limited experience by trained staff)	No	Please Choose	Please Choose	Yes	Triple Layer Surgical Mask;-;N95 Mask;-;Face Shield;-;-	-;-;-;-;-;-;Cover All	-;-;OPD;-;-	Emergency;Obstetric Services;-;-;-	No		wearingInCriticalNonCovid	Yes	Telephonic consultation;-;-;-;-	hey are at the higher risk level than other facility staff members	Yes	Still in process of developing a strategy	Use additional Personal Protective Equipment (PPE) in all cases	Yes	July
300	MD	56	Tamil Nadu	Private for Profit	less than 50	Non-teaching hospital	Yes	20-29%	No	Yes	Yes	Isolation rooms;-;-	No	Yes	--Administrative Staff-	20-29%	Any other reason	No	Yes	15	Hospital	No	Yes	Moderate training (most of the staff but with limited experience by trained staff)	No	Please Choose	Please Choose	Yes	Triple Layer Surgical Mask;-;N95 Mask;-;-;-;-	-;-;N95 Mask;Goggles;Face Shield;-;-	Emergency;-;OPD;-;-	Emergency;-;OPC;-;-	No		wearingInCriticalNonCovid	Yes	Telephonic consultation;-;-;-;-	They are at the same risk level as other facility staff members	Yes	Restart elective surgeries as soon as lockdown lifts up	Perform testing for COVID-19 preoperatively AND Use PPE in all cases	Yes	July
301	MO	53	KARNATAKA	Public not for Profit	less than 50	Non-teaching hospital	Yes	>50%	No	No	Yes	-;Isolation ward;-	No	No	----	Please Choose	Please Choose	No	Yes	20 DAYS	Hospital	No	Yes	Moderate training (most of the staff but with limited experience by trained staff)	No	Please Choose	Please Choose	Yes	Triple Layer Surgical Mask;-;N95 Mask;-;-;-;-	-;-;-;-;-;-;Cover All	-;-;OPD;-;-	-;Obstetric Services;-;-;-	No		wearingInCriticalNonCovid	Yes	Telephonic consultation;-;-;-;-	hey are at the higher risk level than other facility staff members	No	please choose	please choose	Yes	July
302	CMO	30	KARNATAKA	Public not for Profit	less than 50	Non-teaching hospital	Yes	40-49%	No	No	No	-;-;-	No	Yes	Doctors---	40-49%	Any other reason	No	Yes	2 MONTH	Hospital	No	Yes	Moderate training (most of the staff but with limited experience by trained staff)	No	Please Choose	Please Choose	Yes	Triple Layer Surgical Mask;-;N95 Mask;-;-;-;-	-;-;-;-;-;-;Cover All	-;-;OPD;-;-	-;Obstetric Services;-;-;-	No		wearingInCriticalNonCovid	No	-;-;-;-;-	They are at the same risk level as other facility staff members	No	please choose	please choose	Yes	July
303	CMO	32	KARNATAKA	Public not for Profit	less than 50	Non-teaching hospital	Yes	>50%	No	No	No	-;-;-	No	No	----	Please Choose	Please Choose	No	Yes	1 MONTH	Hospital	No	Yes	Moderate training (most of the staff but with limited experience by trained staff)	No	Please Choose	Please Choose	Yes	Triple Layer Surgical Mask;-;N95 Mask;-;-;-;-	-;-;-;-;-;-;Cover All	-;-;OPD;-;-	-;Obstetric Services;-;-;-	No		wearingInCriticalNonCovid	Yes	Telephonic consultation;-;-;-;-	Please Choose	No	please choose	please choose	Yes	July
304	MO	36	KARNATAKA	Public not for Profit	less than 50	Non-teaching hospital	Yes	>50%	No	Yes	No	-;-;-	No	No	----	Please Choose	Please Choose	No	Yes	30 DAYS	Hospital	No	Yes	Moderate training (most of the staff but with limited experience by trained staff)	No	Please Choose	Please Choose	Yes	Triple Layer Surgical Mask;-;N95 Mask;-;Face Shield;-;-	-;-;-;-;-;-;Cover All	-;-;OPD;-;-	-;Obstetric Services;-;-;-	No		wearingInCriticalNonCovid	Yes	Telephonic consultation;-;-;-;-	Please Choose	please choose	please choose	please choose	Yes	July
305	MO	45	KARNATAKA	Public not for Profit	less than 50	Non-teaching hospital	Yes	>50%	No	No	No	-;-;-	No	No	----	Please Choose	Please Choose	No	Yes	20 DAYS	Hospital	No	Yes	Moderate training (most of the staff but with limited experience by trained staff)	No	Please Choose	Please Choose	Yes	Triple Layer Surgical Mask;-;N95 Mask;-;Face Shield;-;-	-;-;-;-;-;-;Cover All	-;-;OPD;-;-	-;Obstetric Services;-;-;-	No		wearingInCriticalNonCovid	Yes	Telephonic consultation;-;-;-;-	hey are at the higher risk level than other facility staff members	No	please choose	please choose	Yes	July
306	AMO	40	KARNATAKA	Public not for Profit	less than 50	Non-teaching hospital	Yes	>50%	No	No	No	-;-;-	No	Yes	-Nurses--	40-49%	Any other reason	No	Yes	1 MONTH	Hospital	No	Yes	Moderate training (most of the staff but with limited experience by trained staff)	No	Please Choose	Please Choose	Yes	Triple Layer Surgical Mask;-;N95 Mask;-;Face Shield;-;-	-;-;-;-;-;-;Cover All	-;-;OPD;-;-	-;Obstetric Services;-;-;-	No		wearingInCriticalNonCovid	Yes	Telephonic consultation;-;-;-;-	hey are at the higher risk level than other facility staff members	No	please choose	please choose	Yes	July
307	Incharge	53	Tamil Nadu	Private for Profit	less than 50	Non-teaching hospital	Yes	40-49%	No	No	No	-;-;-	No	No	----	Please Choose	Please Choose	No	No	Sufficient	Hospital	No	Yes	Substantial training (most of the staff and at least moderate experience by trained staff)	No	Please Choose	Please Choose	Yes	-;-;N95 Mask;-;-;-;-	-;-;-;-;-;-;Cover All	-;-;OPD;-;-	-;-;OPC;-;-	No		wearingInCriticalNonCovid	Yes	-;Email/WhatsApp/ Other social media app;-;-;-	hey are at the higher risk level than other facility staff members	Yes	Still in process of developing a strategy	Perform testing for COVID-19 preoperatively AND Use PPE in all cases	Yes	July
308	Consultant	53	Tamil Nadu	Public not for Profit	50-100	Non-teaching hospital	Yes	>10-19%	Yes	Yes	Yes	-;Isolation ward;-	No	No	----	Please Choose	Please Choose	Yes	Yes	100	Hospital	Yes	Yes	Substantial training (most of the staff and at least moderate experience by trained staff)	Yes	less than 10%	Hospital Management	Yes	-;-;N95 Mask;-;Face Shield;-;-	-;-;-;-;-;-;Cover All	Emergency;Obstetric Services;OPD;-;-	Emergency;Obstetric Services;OPC;-;-	No		wearingInCriticalNonCovid	No	-;-;-;None as of now, but plan to start;-	hey are at the higher risk level than other facility staff members	No	please choose	please choose	Yes	July
309	Orthopaedics Surgeon	45	Tamil Nadu	Private for Profit	100-250	Non-teaching hospital	Yes	30-39%	No	Yes	Yes	-;Isolation ward;-	Yes	No	----	Please Choose	Please Choose	Yes	Yes	30 days	Hospital	No	Yes	Substantial training (most of the staff and at least moderate experience by trained staff)	Yes	less than 10%	Hospital Management	Yes	-;-;N95 Mask;-;Face Shield;-;-	-;-;-;-;-;-;Cover All	Emergency;Obstetric Services;OPD;-;-	Emergency;Obstetric Services;OPC;-;-	No		wearingInCriticalNonCovid	Yes	Telephonic consultation;-;Video consultation;-;-	hey are at the higher risk level than other facility staff members	Yes	Restart elective surgeries as soon as lockdown lifts up	Perform testing for COVID-19 preoperatively AND Use PPE in all cases	Yes	July
310	MD	48	Tamil Nadu	Private for Profit	less than 50	Non-teaching hospital	Yes	40-49%	Yes	Yes	Yes	-;Isolation ward;-	No	Yes	-Nurses--	20-29%	Not willing to come	Yes	Yes	Sufficient	Hospital	Yes	Yes	Substantial training (most of the staff and at least moderate experience by trained staff)	Yes	>50%	Hospital Management	Yes	-;-;N95 Mask;-;-;-;-	-;-;-;-;-;-;Cover All	-;Obstetric Services;OPD;-;-	-;Obstetric Services;OPC;-;-	No		wearingInCriticalNonCovid	Yes	Telephonic consultation;-;-;-;-	hey are at the higher risk level than other facility staff members	Yes	Restart elective surgeries as soon as lockdown lifts up	Perform testing for COVID-19 preoperatively AND Use PPE in all cases	Yes	July
311	DIRECTOR	40	TAMILNADU	Private for Profit	50-100	Non-teaching hospital	Yes	>50%	No	No	No	-;-;-	No	No	----	Please Choose	Please Choose	Yes	Yes	1 MONTH	Hospital	No	Yes	No training	No	Please Choose	Please Choose	Yes	Triple Layer Surgical Mask;-;N95 Mask;-;Face Shield;-;-	-;-;-;-;-;-;Cover All	-;-;OPD;-;-	-;Obstetric Services;-;-;-	No		wearingInCriticalNonCovid	Yes	Telephonic consultation;-;-;-;-	Please Choose	Yes	Still in process of developing a strategy	Unsure of what to do, therefore awaiting clear guidelines	Yes	July
312	gynecologist	48	Rajasthan	Private for Profit	50-100	Non-teaching hospital	No	>50%	No	Yes	No	-;-;-	No	Yes		30-39%	Not willing to come	Please Choose	Please Choose	4 to 5 days	Procedure cost	No	Yes	Minimal training (few staff or limited experience by trained staff)	No	Please Choose	Please Choose	Please Choose	-;-;-;-;-;-;-	-;-;-;-;-;-;-	Emergency;Obstetric Services;-;-;-	Emergency;-;-;Elective surgeries;-	Please Choose		wearingInCriticalNonCovid	No	-;-;-;-;-	They are at the same risk level as other facility staff members	Yes	please choose	please choose	Yes	July
313	Admin	34	Tamil Nadu	Private for Profit	100-250	Teaching	Yes	20-29%	No	Yes	Yes	Isolation rooms;-;-	No	No	----	Please Choose	Please Choose	No	Yes	50	Hospital	No	Yes	Moderate training (most of the staff but with limited experience by trained staff)	Yes	>50%	Hospital Management	Yes	-;-;N95 Mask;-;-;-;-	-;-;-;-;-;-;Cover All	-;-;OPD;-;-	-;-;OPC;-;-	No		wearingInCriticalNonCovid	Yes	Telephonic consultation;Email/WhatsApp/ Other social media app;-;-;-	They are at the same risk level as other facility staff members	Yes	Restart elective surgeries as soon as lockdown lifts up	Perform testing for COVID-19 preoperatively AND Use PPE in all cases	Yes	July
314	administration	36	Rajasthan	Private for Profit	less than 50	Non-teaching hospital	Yes	40-49%	No	No	No	-;-;-	No	Yes	-NursesAdministrative Staff-	20-29%	Not willing to come	Please Choose	Please Choose	15	Hospital	No	Yes	Minimal training (few staff or limited experience by trained staff)	No	Please Choose	Please Choose	No	-;-;-;-;-;-;-	-;-;-;-;-;-;-	-;-;-;-;-	-;-;-;-;-	Please Choose		wearingInCriticalNonCovid	No	-;-;-;-;-	Please Choose	please choose	please choose	please choose	Yes	July
315	MD	55	Tamil Nadu	Private for Profit	less than 50	Non-teaching hospital	No	>50%	No	Yes	No	-;-;-	No	Yes	-NursesAdministrative Staff-	>50%	Quarantine	Yes	No	15	Hospital	No	Yes	Substantial training (most of the staff and at least moderate experience by trained staff)	Yes	>50%	Hospital Management	Yes	-;-;N95 Mask;-;-;-;-	-;-;-;-;-;-;Cover All	-;-;OPD;-;-	-;-;OPC;-;-	No		wearingInCriticalNonCovid	No	-;-;-;None as of now, but plan to start;-	They are at the same risk level as other facility staff members	Yes	Restart elective surgeries as soon as lockdown lifts up	Perform testing for COVID-19 preoperatively AND Use PPE in all cases	Yes	July
316	M.S. ortho	40	Rajasthan	Private for Profit	less than 50	Non-teaching hospital	No	30-39%	Please Choose	Please Choose	No	-;-;-	No	Yes		20-29%	Any other reason	Please Choose	Please Choose		Hospital	Please Choose	Please Choose	Please Choose	Please Choose	Please Choose	Please Choose	Yes	-;-;-;-;-;-;Cover All	-;-;-;-;-;-;Cover All	Emergency;-;-;-;-	Emergency;-;-;-;-	Please Choose		wearingInCriticalNonCovid	No	-;-;-;-;-	Please Choose	please choose	please choose	please choose	please choose	July
317	BUISNESS ADMINISTRATOR MANAGER	43	TAMILNADU	Private for Profit	50-100	Non-teaching hospital	No	>50%	No	No	No	-;-;-	Yes	No	----	Please Choose	Please Choose	No	No	20 DAYS	Hospital	No	Yes	No training	No	Please Choose	Please Choose	Yes	Triple Layer Surgical Mask;-;N95 Mask;-;-;-;-	-;-;-;-;-;-;Cover All	-;-;OPD;-;-	-;-;-;-;Others	No		wearingInCriticalNonCovid	Yes	Telephonic consultation;-;-;-;-	Please Choose	Yes	Still in process of developing a strategy	Unsure of what to do, therefore awaiting clear guidelines	Yes	July
318	General Physician	50	Rajasthan	Private for Profit	less than 50	Non-teaching hospital	No	20-29%	No	No	No	-;-;-	No	No	----	Please Choose	Please Choose	Please Choose	Please Choose	we have enough	Hospital	No	Yes	Minimal training (few staff or limited experience by trained staff)	No	Please Choose	Please Choose	No	-;-;-;-;-;-;-	-;-;-;-;-;-;-	-;-;-;-;-	-;-;-;-;-	Please Choose		wearingInCriticalNonCovid	No	-;-;-;-;-	Please Choose	please choose	please choose	please choose	Yes	July
319	Administrative Officier	40	Tamil Nadu	Private for Profit	less than 50	Non-teaching hospital	No	less than 10%	No	Yes	Yes	-;-;Isolation wing	No	No	----	Please Choose	Please Choose	Yes	Yes	10 days	Hospital	No	Yes	Substantial training (most of the staff and at least moderate experience by trained staff)	Yes	20-29%	Paid by staff	Yes	-;-;N95 Mask;-;-;-;-	-;-;-;-;-;-;Cover All	-;-;OPD;-;-	-;-;OPC;-;-	No		wearingInCriticalNonCovid	No	-;-;-;None as of now, but plan to start;-	They are at the same risk level as other facility staff members	No	please choose	please choose	Yes	July
320	CEO	52	TAMILNADU	Private for Profit	>250	Non-teaching hospital	Yes	>50%	Yes	Yes	Yes	-;-;Isolation wing	Yes	Yes	Doctors---	20-29%	Any other reason	Yes	Yes	1 MONTH	Hospital	Yes	Yes	Moderate training (most of the staff but with limited experience by trained staff)	No	Please Choose	Please Choose	Yes	Triple Layer Surgical Mask;-;N95 Mask;-;-;-;-	-;-;-;-;-;-;Cover All	-;-;OPD;-;-	Emergency;-;-;-;Others	No		wearingInCriticalNonCovid	Yes	Telephonic consultation;-;-;-;-	hey are at the higher risk level than other facility staff members	Yes	Still in process of developing a strategy	Unsure of what to do, therefore awaiting clear guidelines	Yes	July
321	Consultant Obstetrician and Gynaecologist	45	Tamil Nadu	Private for Profit	50-100	Non-teaching hospital	Yes	20-29%	No	Yes	Yes	-;Isolation ward;-	Yes	No	----	Please Choose	Please Choose	Yes	Yes	Sufficient	Hospital	No	Yes	Substantial training (most of the staff and at least moderate experience by trained staff)	Yes	30-39%	Hospital Management	Yes	-;-;N95 Mask;-;Face Shield;-;-	-;-;-;-;-;-;Cover All	Emergency;Obstetric Services;OPD;-;-	Emergency;Obstetric Services;OPC;-;-	No		wearingInCriticalNonCovid	Yes	Telephonic consultation;-;-;-;-	They are at the same risk level as other facility staff members	Yes	Restart elective surgeries as soon as lockdown lifts up	Perform testing for COVID-19 preoperatively AND Use PPE in all cases	Yes	July
322	Anesthesiologist	41	Tamil Nadu	Private for Profit	50-100	Non-teaching hospital	Yes	40-49%	No	Yes	No	-;-;-	Yes	Yes	-NursesAdministrative Staff-	20-29%	Staff waylaid as reduction in revenues	Yes	Yes	100 days	Hospital	No	Yes	Substantial training (most of the staff and at least moderate experience by trained staff)	No	Please Choose	Please Choose	Yes	-;-;N95 Mask;-;-;-;-	-;-;-;-;-;-;Cover All	Emergency;-;OPD;-;Others	Emergency;-;OPC;-;Others	No		wearingInCriticalNonCovid	Yes	Telephonic consultation;-;-;-;-	hey are at the higher risk level than other facility staff members	Yes	Restart elective surgeries as soon as lockdown lifts up	Perform testing for COVID-19 preoperatively AND Use PPE in all cases	Yes	July
323	Hospital Superintendent	30	Tamil Nadu	Private for Profit	50-100	Non-teaching hospital	Yes	40-49%	No	Yes	Yes	Isolation rooms;-;-	No	Yes	-Nurses--	less than 10%	Any other reason	Yes	Yes	Sufficient	Hospital	No	Yes	Substantial training (most of the staff and at least moderate experience by trained staff)	Yes	40-49%	Hospital Management	Yes	Triple Layer Surgical Mask;-;N95 Mask;-;-;-;-	-;-;-;-;-;-;Cover All	Emergency;-;OPD;-;-	Emergency;-;OPC;-;-	No		wearingInCriticalNonCovid	Yes	Telephonic consultation;-;-;-;-	They are at the same risk level as other facility staff members	Yes	Restart elective surgeries as soon as lockdown lifts up	Include testing for COVID-19 as a part of pre-operative screening	Yes	July
324	Medical Officer	46	Karnataka	Public not for Profit	less than 50	Non-teaching hospital	No	less than 10%	No	Yes	No	Isolation rooms;-;-	No	Yes		less than 10%	Any other reason	No	Yes	5 DAYS	Hospital	No	Yes	Substantial training (most of the staff and at least moderate experience by trained staff)	Yes	20-29%	Hospital Management	No	Triple Layer Surgical Mask;-;-;-;-;-;-	-;-;N95 Mask;-;-;-;-	Emergency;-;OPD;-;-	Emergency;-;OPC;-;-	No	NO	wearingInCriticalNonCovid	No	Telephonic consultation;-;-;-;-	They are at the same risk level as other facility staff members	No	please choose	please choose	Yes	July
325	Medical Director	44	Rajasthan	Private for Profit	less than 50	Non-teaching hospital	Yes	40-49%	No	Yes	No	Isolation rooms;-;Isolation wing	No	No	----	Please Choose	Please Choose	No	Yes	7 days	Hospital	No	Yes	Moderate training (most of the staff but with limited experience by trained staff)	No	Please Choose	Please Choose	Yes	Triple Layer Surgical Mask;Cloth Mask;N95 Mask;Goggles;Face Shield;Shoe Cover;Cover All	Triple Layer Surgical Mask;Cloth Mask;N95 Mask;Goggles;Face Shield;Shoe Cover;Cover All	Emergency;Obstetric Services;OPD;Elective surgeries;Others	Emergency;Obstetric Services;-;-;-	No		wearingInCriticalNonCovid	Yes	Telephonic consultation;Email/WhatsApp/ Other social media app;-;-;-	They are at the same risk level as other facility staff members	Yes	Not sure when to start elective surgeries post lockdown	Unsure of what to do, therefore awaiting clear guidelines	Yes	July
326	PUBLIC RELATIONS OFFICER	30	TAMILNADU	Private for Profit	less than 50	Non-teaching hospital	Yes	>50%	No	No	No	-;-;-	Yes	No	----	Please Choose	Please Choose	No	No	2 WEEK	Hospital	No	Yes	Minimal training (few staff or limited experience by trained staff)	No	Please Choose	Please Choose	Yes	Triple Layer Surgical Mask;-;N95 Mask;-;Face Shield;-;-	-;-;-;-;-;-;Cover All	-;-;OPD;-;-	Emergency;-;-;-;Others	No		wearingInCriticalNonCovid	No	-;-;-;-;-	Please Choose	Yes	Not sure when to start elective surgeries post lockdown	Unsure of what to do, therefore awaiting clear guidelines	Yes	July
327	Surgeon	55	Tamil Nadu	Private for Profit	50-100	Non-teaching hospital	Yes	30-39%	No	Yes	Yes	-;Isolation ward;-	Yes	No	----	Please Choose	Please Choose	No	Yes	Sufficient	Hospital	No	Yes	Substantial training (most of the staff and at least moderate experience by trained staff)	Yes	10-19%	Hospital Management	Yes	-;-;N95 Mask;-;-;-;-	-;-;-;-;-;-;Cover All	-;-;OPD;-;-	-;-;OPC;-;-	No		wearingInCriticalNonCovid	Yes	Telephonic consultation;-;-;-;-	hey are at the higher risk level than other facility staff members	Yes	Restart elective surgeries as soon as lockdown lifts up	Perform testing for COVID-19 preoperatively AND Use PPE in all cases	Yes	July
328	DIRECTOR	33	TAMILNADU	Private for Profit	50-100	Non-teaching hospital	Yes	>50%	No	No	No	-;-;-	Yes	Yes	DoctorsNurses--	30-39%	Any other reason	Yes	No	1 MONTH	Hospital	No	Yes	Moderate training (most of the staff but with limited experience by trained staff)	No	Please Choose	Please Choose	Yes	Triple Layer Surgical Mask;-;N95 Mask;-;-;-;-	-;-;-;-;-;-;Cover All	-;-;OPD;-;-	Emergency;-;-;-;-	No		wearingInCriticalNonCovid	Yes	Telephonic consultation;-;-;-;-	hey are at the higher risk level than other facility staff members	Yes	Still in process of developing a strategy	Unsure of what to do, therefore awaiting clear guidelines	Yes	July
329	orthopedic surgeon	48	Rajasthan	Private for Profit	less than 50	Non-teaching hospital	No	30-39%	No	No	No	-;-;-	Yes	Yes		30-39%	Not willing to come	Please Choose	Please Choose	40	Hospital	No	Yes	Minimal training (few staff or limited experience by trained staff)	No	Please Choose	Please Choose	Yes	-;-;N95 Mask;-;Face Shield;Shoe Cover;Cover All	-;-;N95 Mask;Goggles;Face Shield;Shoe Cover;Cover All	Emergency;-;-;-;-	Emergency;-;-;-;-	No		wearingInCriticalNonCovid	No	-;-;-;-;-	They are at the same risk level as other facility staff members	please choose	please choose	please choose	Yes	July
330	Director	50	Rajasthan	Private for Profit	less than 50	Non-teaching hospital	No	>50%	No	No	No	-;-;-	No	No	----	Please Choose	Please Choose	Please Choose	Please Choose	if we need it ,we order ,still have the kit	Hospital	No	Yes	No training	No	Please Choose	Please Choose	Yes	-;-;-;-;-;-;Cover All	-;-;-;-;-;-;Cover All	Emergency;-;-;-;-	Emergency;-;-;-;-	No		wearingInCriticalNonCovid	No	-;-;-;-;-	They are at the same risk level as other facility staff members	please choose	please choose	please choose	Yes	July
331	MANAGER	36	TAMILNADU	Private for Profit	less than 50	Non-teaching hospital	Yes	>50%	No	No	No	-;-;-	Yes	No	----	Please Choose	Please Choose	No	No	20 DAYS	Hospital	No	Yes	Minimal training (few staff or limited experience by trained staff)	No	Please Choose	Please Choose	Yes	Triple Layer Surgical Mask;-;N95 Mask;-;-;-;-	-;-;-;-;-;-;Cover All	-;-;OPD;-;-	Emergency;-;-;-;-	No		wearingInCriticalNonCovid	No	-;-;-;-;-	They are at the same risk level as other facility staff members	Yes	Not sure when to start elective surgeries post lockdown	Include testing for COVID-19 as a part of pre-operative screening	Yes	July
332	director	52	Rajasthan	Private for Profit	less than 50	Non-teaching hospital	No	40-49%	No	No	No	-;-;-	No	No	----	Please Choose	Please Choose	Please Choose	Please Choose	15days	Hospital	No	Yes	No training	No	Please Choose	Please Choose	Yes	-;-;-;-;-;Shoe Cover;Cover All	-;-;-;-;-;-;-	-;-;-;-;-	-;-;-;-;-	Please Choose		wearingInCriticalNonCovid	Please Choose	-;-;-;-;-	Please Choose	please choose	please choose	please choose	please choose	July
333	Director	48	Rajasthan	Private for Profit	less than 50	Non-teaching hospital	No	>50%	No	Please Choose	No	-;-;-	No	No	----	Please Choose	Please Choose	Please Choose	Please Choose	7	Hospital	No	Please Choose	Please Choose	Please Choose	Please Choose	Please Choose	No	-;-;-;-;-;-;-	-;-;-;-;-;-;-	-;-;-;-;-	-;-;-;-;-	Please Choose		wearingInCriticalNonCovid	Please Choose	-;-;-;-;-	They are at the same risk level as other facility staff members	please choose	please choose	please choose	please choose	July
334	GENERAL MANAGER	35	TAMILNADU	Private for Profit	50-100	Non-teaching hospital	Yes	>50%	No	No	No	-;-;-	Yes	No	----	Please Choose	Please Choose	Yes	No	1 MONTH	Hospital	No	Yes	Minimal training (few staff or limited experience by trained staff)	No	Please Choose	Please Choose	Yes	Triple Layer Surgical Mask;-;N95 Mask;-;-;-;-	-;-;-;-;-;-;Cover All	-;-;OPD;-;-	Emergency;-;-;-;-	No		wearingInCriticalNonCovid	Yes	Telephonic consultation;-;-;-;-	hey are at the higher risk level than other facility staff members	Yes	Still in process of developing a strategy	Use additional Personal Protective Equipment (PPE) in all cases	Yes	July
335	director	54	Rajasthan	Private for Profit	less than 50	Non-teaching hospital	Yes	>50%	No	Yes	No	-;-;-	No	No	----	Please Choose	Please Choose	Please Choose	Please Choose	20-25	Hospital	No	No	No training	Please Choose	Please Choose	Please Choose	Please Choose	-;-;-;-;-;-;-	-;-;-;-;-;-;-	-;-;-;-;-	-;-;-;-;-	Please Choose		wearingInCriticalNonCovid	Please Choose	-;-;-;-;-	Please Choose	please choose	please choose	please choose	please choose	July
336	ADMINISTRATOR	40	TAMILNADU	Private for Profit	50-100	Non-teaching hospital	Yes	>50%	No	No	No	-;-;-	Yes	No	----	Please Choose	Please Choose	Yes	No	1 MONTH	Hospital	No	Yes	Minimal training (few staff or limited experience by trained staff)	No	Please Choose	Please Choose	Yes	Triple Layer Surgical Mask;-;N95 Mask;-;-;-;-	-;-;-;-;-;-;Cover All	-;-;OPD;-;-	Emergency;-;-;-;-	No		wearingInCriticalNonCovid	Yes	Telephonic consultation;-;-;-;-	hey are at the higher risk level than other facility staff members	Yes	Still in process of developing a strategy	Unsure of what to do, therefore awaiting clear guidelines	Yes	July
337	General Physician	70	Tamil Nadu	Private for Profit	less than 50	Non-teaching hospital	Yes	30-39%	No	Yes	No	Isolation rooms;-;-	No	No	----	Please Choose	Please Choose	No	No	5 PPE Kits	Hospital	No	Yes	Substantial training (most of the staff and at least moderate experience by trained staff)	No	Please Choose	Please Choose	Yes	-;-;N95 Mask;-;Face Shield;-;-	-;-;N95 Mask;Goggles;Face Shield;-;-	Emergency;-;OPD;-;-	Emergency;-;OPC;-;-	No		wearingInCriticalNonCovid	No	-;-;-;None as of now, but plan to start;-	They are at the same risk level as other facility staff members	Yes	Restart elective surgeries as soon as lockdown lifts up	Perform testing for COVID-19 preoperatively AND Use PPE in all cases	Yes	July
338	Consultant	45	Tamil Nadu	Private for Profit	less than 50	Non-teaching hospital	No	>50%	No	Yes	Yes	Isolation rooms;-;-	No	No	----	Please Choose	Please Choose	No	Yes	20 Days	Hospital	No	Yes	Moderate training (most of the staff but with limited experience by trained staff)	Yes	>50%	Hospital Management	Yes	Triple Layer Surgical Mask;-;N95 Mask;-;-;-;-	-;-;N95 Mask;Goggles;Face Shield;-;-	Emergency;-;OPD;-;-	Emergency;-;OPC;-;-	No		wearingInCriticalNonCovid	Yes	Telephonic consultation;-;-;-;-	They are at the same risk level as other facility staff members	Yes	Restart elective surgeries as soon as lockdown lifts up	Include testing for COVID-19 as a part of pre-operative screening	Yes	July
339	director	48	Rajasthan	Private for Profit	less than 50	Non-teaching hospital	No	>50%	No	No	No	-;-;-	No	No	----	Please Choose	Please Choose	Please Choose	Please Choose		Hospital	No	Please Choose	Please Choose	Please Choose	Please Choose	Please Choose	Yes	-;-;-;-;-;-;Cover All	-;-;-;-;-;-;Cover All	-;-;-;-;-	-;-;-;-;-	Please Choose		wearingInCriticalNonCovid	Please Choose	-;-;-;-;-	Please Choose	please choose	please choose	please choose	please choose	July
340	Consultant	40	Tamil Nadu	Private for Profit	>250	Teaching	Yes	>10-19%	Yes	Yes	Yes	-;Isolation ward;-	Yes	No	----	Please Choose	Please Choose	Yes	Yes	50	Hospital	Yes	Yes	Substantial training (most of the staff and at least moderate experience by trained staff)	Yes	30-39%	Hospital Management	Yes	-;-;N95 Mask;Goggles;Face Shield;-;-	-;-;-;-;-;-;Cover All	Emergency;Obstetric Services;OPD;-;-	Emergency;Obstetric Services;OPC;-;-	No		wearingInCriticalNonCovid	Yes	Telephonic consultation;-;-;-;-	They are at the same risk level as other facility staff members	Yes	Restart elective surgeries as soon as lockdown lifts up	Use additional Personal Protective Equipment (PPE) in all cases	Yes	July
341	MANAGING DIRECTOR	44	TAMILNADU	Private for Profit	50-100	Non-teaching hospital	Yes	>50%	No	No	Yes	-;Isolation ward;-	Yes	Yes	-Nurses--	40-49%	Not willing to come	Yes	No	1 MONTH	Hospital	No	Yes	Moderate training (most of the staff but with limited experience by trained staff)	No	Please Choose	Please Choose	Yes	Triple Layer Surgical Mask;-;N95 Mask;-;-;-;-	-;-;-;-;-;-;Cover All	-;-;OPD;-;-	Emergency;-;-;-;-	No		wearingInCriticalNonCovid	Yes	Telephonic consultation;-;-;-;-	hey are at the higher risk level than other facility staff members	Yes	Still in process of developing a strategy	Use additional Personal Protective Equipment (PPE) in all cases	Yes	July
342	Consultant	36	Tamil Nadu	Private for Profit	less than 50	Non-teaching hospital	Yes	40-49%	No	Yes	No	Isolation rooms;-;-	No	No	----	Please Choose	Please Choose	No	No	10	Hospital	No	Yes	Moderate training (most of the staff but with limited experience by trained staff)	Yes	>50%	Hospital Management	Yes	Triple Layer Surgical Mask;-;-;-;-;-;-	-;-;-;-;-;-;Cover All	Emergency;-;OPD;-;-	Emergency;-;OPC;-;-	No		wearingInCriticalNonCovid	No	-;-;-;None as of now, but plan to start;-	hey are at the higher risk level than other facility staff members	Yes	Restart elective surgeries as soon as lockdown lifts up	Perform testing for COVID-19 preoperatively AND Use PPE in all cases	Yes	July
343	General Physician	45	Tamil Nadu	Private for Profit	100-250	Teaching	Yes	20-29%	No	Yes	Yes	-;Isolation ward;-	Yes	No	----	Please Choose	Please Choose	Yes	Yes	Sufficent	Hospital	No	Yes	Moderate training (most of the staff but with limited experience by trained staff)	Yes	30-39%	Hospital Management	Yes	Triple Layer Surgical Mask;-;N95 Mask;-;-;-;-	-;-;-;-;-;-;Cover All	Emergency;Obstetric Services;OPD;-;-	Emergency;Obstetric Services;-;-;-	No		wearingInCriticalNonCovid	Yes	Telephonic consultation;-;-;-;-	They are at the same risk level as other facility staff members	No	please choose	please choose	Yes	July
344	Administrator	36	Tamil Nadu	Private for Profit	50-100	Non-teaching hospital	Yes	>50%	No	Yes	Yes	Isolation rooms;-;-	No	No	----	Please Choose	Please Choose	No	Yes	1 week	Hospital	No	Yes	Moderate training (most of the staff but with limited experience by trained staff)	No	Please Choose	Please Choose	Yes	Triple Layer Surgical Mask;-;N95 Mask;-;-;-;-	-;-;-;-;-;-;Cover All	-;Obstetric Services;OPD;-;-	Emergency;Obstetric Services;OPC;-;-	No		wearingInCriticalNonCovid	No	-;-;-;None as of now, but plan to start;-	They are at the same risk level as other facility staff members	Yes	Restart elective surgeries as soon as lockdown lifts up	Include testing for COVID-19 as a part of pre-operative screening	Yes	July
345	director	45	Rajasthan	Private for Profit	less than 50	Non-teaching hospital	Please Choose	>50%	No	Please Choose	No	-;-;-	No	Yes	DoctorsNursesAdministrative StaffSanitation Staff	30-39%	Any other reason	Please Choose	Please Choose		Please Choose	No	Please Choose	Please Choose	Please Choose	Please Choose	Please Choose	Please Choose	-;-;-;-;-;-;-	-;-;-;-;-;-;-	-;-;-;-;-	-;-;-;-;-	Please Choose		wearingInCriticalNonCovid	Please Choose	-;-;-;-;-	Please Choose	please choose	please choose	please choose	please choose	July
346	MD	56	Tamil Nadu	Private for Profit	less than 50	Non-teaching hospital	Yes	>50%	No	Yes	Yes	Isolation rooms;-;-	No	No	----	Please Choose	Please Choose	Yes	Yes	10 days	Hospital	No	Yes	Moderate training (most of the staff but with limited experience by trained staff)	Yes	>50%	Hospital Management	Yes	Triple Layer Surgical Mask;-;N95 Mask;-;-;-;-	-;-;-;-;-;-;Cover All	-;-;OPD;-;-	-;-;OPC;-;-	No		wearingInCriticalNonCovid	No	-;-;-;None as of now, but plan to start;-	hey are at the higher risk level than other facility staff members	Yes	Still in process of developing a strategy	Include testing for COVID-19 as a part of pre-operative screening	Yes	July
347	Ophthalmologist	52	Rajasthan	Private for Profit	less than 50	Non-teaching hospital	No	>50%	No	Please Choose	No	-;-;-	No	Yes	-NursesAdministrative Staff-	20-29%	Any other reason	Please Choose	Please Choose	10	Hospital	No	Yes	Please Choose	No	Please Choose	Please Choose	Yes	-;Cloth Mask;N95 Mask;-;Face Shield;Shoe Cover;Cover All	-;-;N95 Mask;Goggles;Face Shield;Shoe Cover;Cover All	Emergency;-;-;-;-	Emergency;-;-;-;-	No		wearingInCriticalNonCovid	No	-;-;-;-;-	hey are at the higher risk level than other facility staff members	please choose	please choose	please choose	Yes	July
348	MD	45	Tamil Nadu	Private for Profit	less than 50	Non-teaching hospital	Yes	40-49%	No	Yes	Yes	Isolation rooms;-;-	No	No	----	Please Choose	Please Choose	No	Yes	1 week	Hospital	No	Yes	Substantial training (most of the staff and at least moderate experience by trained staff)	No	Please Choose	Please Choose	Yes	-;-;N95 Mask;-;-;-;-	-;-;-;-;-;-;Cover All	Emergency;-;OPD;-;-	Emergency;-;OPC;-;-	No		wearingInCriticalNonCovid	Yes	Telephonic consultation;-;-;-;-	hey are at the higher risk level than other facility staff members	Yes	Restart elective surgeries as soon as lockdown lifts up	Perform testing for COVID-19 preoperatively AND Use PPE in all cases	Yes	July
349	Administrator	30	Tamil Nadu	Private for Profit	less than 50	Non-teaching hospital	Yes	>50%	No	Yes	Yes	Isolation rooms;-;-	No	No	----	Please Choose	Please Choose	No	Yes	15	Hospital	No	Yes	Substantial training (most of the staff and at least moderate experience by trained staff)	Yes	40-49%	Hospital Management	Yes	Triple Layer Surgical Mask;-;N95 Mask;-;-;-;-	-;-;-;-;-;-;Cover All	Emergency;-;OPD;-;-	Emergency;-;OPC;-;-	No		wearingInCriticalNonCovid	Yes	Telephonic consultation;-;-;-;-	They are at the same risk level as other facility staff members	Yes	Restart elective surgeries as soon as lockdown lifts up	Perform testing for COVID-19 preoperatively AND Use PPE in all cases	Yes	July
350	director	60	Rajasthan	Private for Profit	50-100	Non-teaching hospital	Yes	>50%	No	No	No	-;-;-	No	No	----	Please Choose	Please Choose	Please Choose	Please Choose	20	Hospital	No	Please Choose	Minimal training (few staff or limited experience by trained staff)	No	Please Choose	Please Choose	Yes	Triple Layer Surgical Mask;-;N95 Mask;Goggles;Face Shield;Shoe Cover;Cover All	Triple Layer Surgical Mask;-;N95 Mask;Goggles;Face Shield;Shoe Cover;Cover All	Emergency;-;OPD;-;-	Emergency;-;OPC;-;-	Please Choose		wearingInCriticalNonCovid	No	-;-;-;-;-	hey are at the higher risk level than other facility staff members	please choose	please choose	please choose	Yes	July
351	Administrative Manager	53	Tamil Nadu	Private for Profit	less than 50	Non-teaching hospital	Yes	>50%	No	Yes	Yes	Isolation rooms;-;-	No	No	----	Please Choose	Please Choose	No	Yes	Sufficient	Hospital	No	Yes	Minimal training (few staff or limited experience by trained staff)	Yes	30-39%	Hospital Management	Yes	-;-;N95 Mask;-;-;-;-	-;-;-;-;-;-;Cover All	-;-;OPD;Elective surgeries;-	-;-;OPC;Elective surgeries;-	No		wearingInCriticalNonCovid	Yes	Telephonic consultation;-;-;-;-	hey are at the higher risk level than other facility staff members	Yes	Still in process of developing a strategy	Perform testing for COVID-19 preoperatively AND Use PPE in all cases	Yes	July
352	Aushman mitra	40	Rajasthan	Private not for Profit	50-100	Non-teaching hospital	Please Choose	Please Choose	Please Choose	Please Choose	Please Choose	-;-;-	Please Chooose	No	----	Please Choose	Please Choose	Please Choose	Please Choose		Please Choose	No	Please Choose	Please Choose	Please Choose	Please Choose	Please Choose	Please Choose	-;-;-;-;-;-;-	-;-;-;-;-;-;-	-;-;-;-;-	-;-;-;-;-	Please Choose		wearingInCriticalNonCovid	No	-;-;-;-;-	Please Choose	please choose	please choose	please choose	please choose	July
353	surgeon	53	Rajasthan	Private for Profit	50-100	Non-teaching hospital	No	30-39%	No	No	No	-;-;-	No	Yes	DoctorsNursesAdministrative StaffSanitation Staff	30-39%	Not willing to come	Please Choose	Please Choose	5	Hospital	No	Yes	Please Choose	Please Choose	Please Choose	Please Choose	Yes	-;-;-;-;-;-;Cover All	-;-;-;-;-;-;Cover All	Emergency;Obstetric Services;OPD;-;-	Emergency;-;-;-;-	Please Choose		wearingInCriticalNonCovid	No	-;-;-;-;-	hey are at the higher risk level than other facility staff members	please choose	please choose	please choose	Yes	July
354	Administrative officer	45	KARNATAKA	Public not for Profit	less than 50	Non-teaching hospital	No	>50%	No	No	No	-;-;Isolation wing	No	No	Doctors---	less than 10%	Quarantine	No	Yes	14	Hospital	No	Yes	Minimal training (few staff or limited experience by trained staff)	Yes	>50%	Hospital Management	No	Triple Layer Surgical Mask;Cloth Mask;N95 Mask;Goggles;Face Shield;Shoe Cover;Cover All	-;-;-;-;-;-;Cover All	Emergency;-;OPD;-;-	-;-;-;-;Others	No	No	wearingInCriticalNonCovid	No	-;-;-;-;-	Please Choose	No	please choose	please choose	Yes	July
355	MEDICAL CONSULTANT	32	TAMILNADU	Private for Profit	>250	Non-teaching hospital	Yes	>50%	No	Yes	Yes	-;Isolation ward;-	Yes	No	----	Please Choose	Please Choose	Yes	Yes	1 MONTH	Hospital	No	Yes	Moderate training (most of the staff but with limited experience by trained staff)	No	Please Choose	Please Choose	Yes	Triple Layer Surgical Mask;-;N95 Mask;-;-;-;-	-;-;-;-;-;-;Cover All	-;-;OPD;-;-	Emergency;-;-;-;-	No		wearingInCriticalNonCovid	Yes	Telephonic consultation;-;-;-;-	hey are at the higher risk level than other facility staff members	Yes	Still in process of developing a strategy	Unsure of what to do, therefore awaiting clear guidelines	Yes	July
356	MANAGER	30	TAMILNADU	Private for Profit	50-100	Non-teaching hospital	Yes	>50%	No	No	No	-;-;-	Yes	No	----	Please Choose	Please Choose	Yes	No	1 MONTH	Hospital	No	Yes	Minimal training (few staff or limited experience by trained staff)	No	Please Choose	Please Choose	Yes	Triple Layer Surgical Mask;-;N95 Mask;-;-;-;-	-;-;-;-;-;-;Cover All	-;-;OPD;-;-	Emergency;-;-;-;-	No		wearingInCriticalNonCovid	Yes	Telephonic consultation;-;-;-;-	hey are at the higher risk level than other facility staff members	Yes	Still in process of developing a strategy	Use additional Personal Protective Equipment (PPE) in all cases	Yes	July
357	RECEPTIONIST	28	TAMILNADU	Private for Profit	50-100	Non-teaching hospital	Yes	>50%	No	No	No	-;-;-	Yes	No	----	Please Choose	Please Choose	Yes	No	1 MONTH	Hospital	No	Yes	Minimal training (few staff or limited experience by trained staff)	No	Please Choose	Please Choose	Yes	Triple Layer Surgical Mask;-;N95 Mask;-;Face Shield;-;-	-;-;-;-;-;-;Cover All	-;-;OPD;-;-	Emergency;-;-;-;-	No		wearingInCriticalNonCovid	Yes	Telephonic consultation;-;-;-;-	Please Choose	Yes	Still in process of developing a strategy	Unsure of what to do, therefore awaiting clear guidelines	Yes	July
358	director	58	Rajasthan	Private not for Profit	less than 50	Non-teaching hospital	No	30-39%	No	No	No	-;-;-	No	Yes	DoctorsNursesAdministrative StaffSanitation Staff	10-19%	Quarantine	Please Choose	No	10	Hospital	No	Yes	Minimal training (few staff or limited experience by trained staff)	No	Please Choose	Please Choose	Yes	Triple Layer Surgical Mask;-;N95 Mask;-;Face Shield;Shoe Cover;Cover All	-;-;N95 Mask;Goggles;Face Shield;Shoe Cover;-	Emergency;-;-;-;-	Emergency;-;-;-;-	Please Choose		wearingInCriticalNonCovid	No	-;-;-;-;-	Please Choose	please choose	please choose	please choose	Yes	July
359	Opthalmologist	45	Tamil Nadu	Private for Profit	less than 50	Non-teaching hospital	Yes	40-49%	No	Yes	No	-;-;-	No	No	----	Please Choose	Please Choose	No	No	1 week	Hospital	No	Yes	Moderate training (most of the staff but with limited experience by trained staff)	No	Please Choose	Please Choose	Yes	Triple Layer Surgical Mask;-;N95 Mask;-;-;-;-	-;-;-;-;-;-;Cover All	Emergency;-;OPD;-;-	Emergency;-;OPC;-;-	No		wearingInCriticalNonCovid	Yes	Telephonic consultation;-;-;-;-	hey are at the higher risk level than other facility staff members	Yes	Still in process of developing a strategy	Perform testing for COVID-19 preoperatively AND Use PPE in all cases	Yes	July
360	Aushman mitra	36	Rajasthan	Private for Profit	less than 50	Non-teaching hospital	Yes	>50%	No	No	No	-;-;-	No	No	----	Please Choose	Please Choose	Please Choose	Please Choose	7	Hospital	No	Yes	Minimal training (few staff or limited experience by trained staff)	No	Please Choose	Please Choose	Yes	Triple Layer Surgical Mask;-;N95 Mask;Goggles;Face Shield;Shoe Cover;Cover All	-;-;N95 Mask;Goggles;-;Shoe Cover;-	Emergency;-;-;-;-	Emergency;-;-;-;-	Please Choose		wearingInCriticalNonCovid	No	-;-;-;-;-	Please Choose	please choose	please choose	please choose	Yes	July
361	Administrator	40	Tamil Nadu	Private for Profit	less than 50	Non-teaching hospital	Yes	40-49%	No	Yes	Yes	Isolation rooms;-;-	No	No	----	Please Choose	Please Choose	No	Yes	Sufficient	Hospital	No	Yes	Moderate training (most of the staff but with limited experience by trained staff)	Yes	>50%	Hospital Management	Yes	-;-;N95 Mask;-;Face Shield;-;-	-;-;-;-;-;-;Cover All	-;-;OPD;-;-	-;-;OPC;-;-	No		wearingInCriticalNonCovid	Yes	Telephonic consultation;-;-;-;-	hey are at the higher risk level than other facility staff members	Yes	Restart elective surgeries as soon as lockdown lifts up	Perform testing for COVID-19 preoperatively AND Use PPE in all cases	Yes	July
362	director	65	Rajasthan	Private not for Profit	50-100	Non-teaching hospital	Yes	40-49%	No	Yes	Yes	Isolation rooms;-;-	Please Chooose	No	----	Please Choose	Please Choose	Please Choose	Yes	1month	Others	No	Yes	Substantial training (most of the staff and at least moderate experience by trained staff)	No	Please Choose	Please Choose	Yes	-;-;N95 Mask;Goggles;-;-;-	-;-;N95 Mask;Goggles;Face Shield;Shoe Cover;-	Emergency;-;-;-;-	Emergency;-;-;-;-	No		wearingInCriticalNonCovid	Yes	-;-;Video consultation;-;-	They are at the same risk level as other facility staff members	No	please choose	please choose	Yes	July
363	MANAGER	27	TAMILNADU	Private for Profit	less than 50	Non-teaching hospital	Yes	>50%	No	No	No	-;-;-	Yes	No	----	Please Choose	Please Choose	Yes	No	20 DAYS	Hospital	No	Yes	Minimal training (few staff or limited experience by trained staff)	No	Please Choose	Please Choose	Yes	Triple Layer Surgical Mask;-;N95 Mask;-;-;-;-	-;-;-;-;-;-;Cover All	-;-;OPD;-;-	Emergency;-;-;-;-	No		wearingInCriticalNonCovid	Yes	Telephonic consultation;-;-;-;-	hey are at the higher risk level than other facility staff members	Yes	Not sure when to start elective surgeries post lockdown	Use additional Personal Protective Equipment (PPE) in all cases	Yes	July
364	MD	55	Tamil Nadu	Private for Profit	less than 50	Non-teaching hospital	Yes	40-49%	No	Yes	Yes	Isolation rooms;-;-	No	No	----	Please Choose	Please Choose	No	Yes	enough supply	Hospital	No	Yes	Substantial training (most of the staff and at least moderate experience by trained staff)	In process	20-29%	Hospital Management	Yes	-;-;N95 Mask;-;-;-;-	-;-;N95 Mask;Goggles;-;-;-	-;Obstetric Services;-;-;-	-;Obstetric Services;-;-;-	No		wearingInCriticalNonCovid	Yes	Telephonic consultation;-;-;-;-	hey are at the higher risk level than other facility staff members	Yes	Still in process of developing a strategy	Include testing for COVID-19 as a part of pre-operative screening	Yes	July
365	MD	47	Tamil Nadu	Private for Profit	less than 50	Non-teaching hospital	Yes	40-49%	No	Yes	Yes	-;Isolation ward;-	No	No	----	Please Choose	Please Choose	No	Yes	1 week	Hospital	No	Yes	Substantial training (most of the staff and at least moderate experience by trained staff)	No	Please Choose	Please Choose	Yes	-;-;N95 Mask;-;-;-;-	-;-;-;-;-;-;Cover All	Emergency;Obstetric Services;OPD;-;-	Emergency;Obstetric Services;OPC;-;-	No		wearingInCriticalNonCovid	Yes	Telephonic consultation;-;-;-;-	hey are at the higher risk level than other facility staff members	Yes	Restart elective surgeries as soon as lockdown lifts up	Include testing for COVID-19 as a part of pre-operative screening	Yes	July
366	GENERAL MANAGER OPERATIONS	44	KARNATAKA	Private for Profit	100-250	Teaching	No	>50%	Yes	Yes	Yes	Isolation rooms;Isolation ward;-	No	Yes	-Nurses--	20-29%	Not willing to come	Yes	Yes	45	Hospital	No	Yes	Minimal training (few staff or limited experience by trained staff)	Yes	10-19%	Hospital Management	Yes	Triple Layer Surgical Mask;-;N95 Mask;-;Face Shield;-;-	-;-;N95 Mask;Goggles;Face Shield;Shoe Cover;Cover All	Emergency;Obstetric Services;OPD;Elective surgeries;-	Emergency;Obstetric Services;-;Elective surgeries;-	No		wearingInCriticalNonCovid	No	-;-;-;-;-	They are at the same risk level as other facility staff members	Yes	Start elective surgeries after 1 week of lockdown upliftment	please choose	Yes	July
367	AMO	42	KARNATAKA	Public not for Profit	less than 50	Non-teaching hospital	No	less than 10%	No	Yes	Yes	Isolation rooms;-;-	No	Yes	-Nurses--	10-19%	Any other reason	No	Yes	20 Days	Others	No	Yes	Moderate training (most of the staff but with limited experience by trained staff)	Yes	>50%	Hospital Management	Yes	Triple Layer Surgical Mask;-;-;-;-;-;-	-;-;N95 Mask;Goggles;Face Shield;-;-	Emergency;Obstetric Services;OPD;-;-	Emergency;Obstetric Services;-;-;-	No		wearingInCriticalNonCovid	Yes	Telephonic consultation;-;-;-;-	hey are at the higher risk level than other facility staff members	No	please choose	please choose	Yes	July
368	MO	40	KARNATAKA	Public not for Profit	50-100	Non-teaching hospital	No	20-29%	No	Yes	Yes	-;Isolation ward;-	No	No	----	Please Choose	Please Choose	No	Yes	10 days	Others	No	Yes	Substantial training (most of the staff and at least moderate experience by trained staff)	Yes	20-29%	Hospital Management	Yes	Triple Layer Surgical Mask;-;N95 Mask;-;-;-;-	-;-;-;-;-;-;Cover All	Emergency;Obstetric Services;OPD;-;-	-;Obstetric Services;-;-;-	No		wearingInCriticalNonCovid	Yes	Telephonic consultation;-;-;-;-	hey are at the higher risk level than other facility staff members	No	please choose	please choose	Yes	July
369	CMO	42	KARNATAKA	Public not for Profit	50-100	Non-teaching hospital	Yes	>50%	No	Yes	Yes	-;Isolation ward;-	No	Yes	Doctors---	>50%	Please Choose	No	Yes	1 MONTH	Hospital	No	Yes	Moderate training (most of the staff but with limited experience by trained staff)	No	Please Choose	Please Choose	Yes	Triple Layer Surgical Mask;-;N95 Mask;-;-;-;-	-;-;-;-;-;-;Cover All	-;-;OPD;-;-	Emergency;-;-;-;-	No		wearingInCriticalNonCovid	Yes	Telephonic consultation;-;-;-;-	hey are at the higher risk level than other facility staff members	No	please choose	please choose	Yes	July
370	MOIC	46	KARNATAKA	Public not for Profit	less than 50	Non-teaching hospital	No	>50%	No	Yes	No	-;-;-	No	No	----	Please Choose	Please Choose	No	No	15	Hospital	No	Yes	Substantial training (most of the staff and at least moderate experience by trained staff)	Yes	>50%	Hospital Management	Yes	-;-;N95 Mask;-;-;-;-	-;-;-;-;-;-;Cover All	Emergency;Obstetric Services;OPD;-;-	-;Obstetric Services;-;-;-	No		wearingInCriticalNonCovid	No	-;-;-;None as of now, but plan to start;-	hey are at the higher risk level than other facility staff members	Yes	Still in process of developing a strategy	Perform testing for COVID-19 preoperatively AND Use PPE in all cases	Yes	July
371	AMO	39	KARNATAKA	Public not for Profit	less than 50	Non-teaching hospital	No	>10-19%	No	Yes	Yes	Isolation rooms;-;-	No	Yes	-Nurses--	20-29%	Any other reason	No	No	Sufficient	Hospital	No	Yes	Substantial training (most of the staff and at least moderate experience by trained staff)	Yes	less than 10%	Hospital Management	Yes	Triple Layer Surgical Mask;-;N95 Mask;-;-;-;-	-;-;-;-;-;-;Cover All	Emergency;Obstetric Services;OPD;-;-	Emergency;Obstetric Services;OPC;-;-	No		wearingInCriticalNonCovid	Yes	Telephonic consultation;-;-;-;-	hey are at the higher risk level than other facility staff members	Yes	Restart elective surgeries as soon as lockdown lifts up	Perform testing for COVID-19 preoperatively AND Use PPE in all cases	Yes	July
372	MO	38	KARNATAKA	Public not for Profit	less than 50	Non-teaching hospital	No	20-29%	No	Yes	Yes	Isolation rooms;-;-	No	Yes		20-29%	Any other reason	No	Yes	13	Hospital	No	Yes	Substantial training (most of the staff and at least moderate experience by trained staff)	Yes	30-39%	Hospital Management	Yes	Triple Layer Surgical Mask;-;N95 Mask;-;-;-;-	-;-;-;-;-;-;Cover All	Emergency;Obstetric Services;OPD;-;-	Emergency;Obstetric Services;-;-;-	No		wearingInCriticalNonCovid	Yes	Telephonic consultation;-;-;-;-	hey are at the higher risk level than other facility staff members	Yes	Restart elective surgeries as soon as lockdown lifts up	Perform testing for COVID-19 preoperatively AND Use PPE in all cases	Yes	July
373	RECEPTIONIST	28	Rajasthan	Private for Profit	50-100	Non-teaching hospital	Yes	40-49%	No	No	No	-;-;-	Yes	No	----	Please Choose	Please Choose	Please Choose	No	1 month	Hospital	No	Yes	Minimal training (few staff or limited experience by trained staff)	No	Please Choose	Please Choose	No	-;-;-;-;-;-;-	-;-;-;-;-;-;-	-;-;-;-;-	-;-;-;-;-	Please Choose		wearingInCriticalNonCovid	No	-;-;-;-;-	They are at the same risk level as other facility staff members	Yes	Still in process of developing a strategy	please choose	please choose	July
374	MOIC	47	KARNATAKA	Public not for Profit	less than 50	Non-teaching hospital	No	>50%	No	Yes	Yes	-;Isolation ward;-	No	Yes	-Nurses--	20-29%	Any other reason	No	No	0	Procedure cost	No	Yes	Substantial training (most of the staff and at least moderate experience by trained staff)	No	Please Choose	Please Choose	Yes	Triple Layer Surgical Mask;-;N95 Mask;-;-;-;-	-;-;N95 Mask;Goggles;Face Shield;-;-	-;Obstetric Services;OPD;-;-	-;Obstetric Services;OPC;-;-	No		wearingInCriticalNonCovid	Yes	Telephonic consultation;-;-;-;-	hey are at the higher risk level than other facility staff members	Yes	Restart elective surgeries as soon as lockdown lifts up	Include testing for COVID-19 as a part of pre-operative screening	Yes	July
375	administration	40	Rajasthan	Private for Profit	less than 50	Non-teaching hospital	Yes	30-39%	No	Yes	No	-;-;-	No	No	----	Please Choose	Please Choose	Please Choose	Please Choose	when doctors need kit they order	Hospital	No	No	Minimal training (few staff or limited experience by trained staff)	No	Please Choose	Please Choose	Yes	Triple Layer Surgical Mask;-;N95 Mask;-;Face Shield;-;-	-;-;-;-;-;-;Cover All	Emergency;-;-;-;-	Emergency;-;-;-;-	No		wearingInCriticalNonCovid	No	-;-;-;-;-	They are at the same risk level as other facility staff members	please choose	please choose	please choose	Yes	July
376	Clerk	36	KARNATAKA	Public not for Profit	less than 50	Non-teaching hospital	No	30-39%	No	Yes	Yes	-;Isolation ward;-	No	Yes	-Nurses--	less than 10%	Any other reason	No	Yes	No idea	Hospital	No	Yes	Substantial training (most of the staff and at least moderate experience by trained staff)	Yes	less than 10%	Hospital Management	Yes	Triple Layer Surgical Mask;-;N95 Mask;-;-;-;-	-;-;N95 Mask;Goggles;Face Shield;-;-	Emergency;Obstetric Services;OPD;-;-	Emergency;Obstetric Services;OPC;-;-	Please Choose		wearingInCriticalNonCovid	No	-;-;-;None as of now, but plan to start;-	Please Choose	please choose	please choose	please choose	Yes	July
377	CMO	39	KARNATAKA	Public not for Profit	less than 50	Non-teaching hospital	No	40-49%	No	Yes	Yes	Isolation rooms;-;-	No	Yes	-Nurses--	10-19%	Any other reason	No	No	1 week	Others	No	Yes	Substantial training (most of the staff and at least moderate experience by trained staff)	Yes	20-29%	Hospital Management	Yes	-;-;N95 Mask;-;-;-;-	-;-;-;-;-;-;Cover All	Emergency;Obstetric Services;OPD;-;-	Emergency;Obstetric Services;-;-;-	No		wearingInCriticalNonCovid	Yes	Telephonic consultation;-;-;-;-	hey are at the higher risk level than other facility staff members	Yes	Restart elective surgeries as soon as lockdown lifts up	Perform testing for COVID-19 preoperatively AND Use PPE in all cases	Yes	July
378	AMO	49	KARNATAKA	Public not for Profit	50-100	Non-teaching hospital	Yes	>50%	No	Yes	Yes	-;Isolation ward;-	No	Yes	DoctorsNurses--	30-39%	Any other reason	Yes	Yes	1 week	Hospital	No	Yes	Minimal training (few staff or limited experience by trained staff)	Yes	>50%	Hospital Management	Yes	Triple Layer Surgical Mask;-;N95 Mask;-;-;-;-	-;-;-;-;-;-;Cover All	Emergency;Obstetric Services;OPD;Elective surgeries;-	Emergency;Obstetric Services;OPC;Elective surgeries;-	No		wearingInCriticalNonCovid	No	-;-;-;None as of now, but plan to start;-	hey are at the higher risk level than other facility staff members	Yes	Still in process of developing a strategy	Perform testing for COVID-19 preoperatively AND Use PPE in all cases	Yes	July
379	CMO	46	KARNATAKA	Public not for Profit	50-100	Non-teaching hospital	Yes	>50%	Yes	Yes	Yes	-;Isolation ward;-	No	No	----	Please Choose	Please Choose	Yes	Yes	2 MONTH	Hospital	Yes	Yes	Substantial training (most of the staff and at least moderate experience by trained staff)	No	Please Choose	Please Choose	Yes	Triple Layer Surgical Mask;-;N95 Mask;-;Face Shield;-;-	-;-;-;-;-;-;Cover All	-;-;OPD;-;-	Emergency;Obstetric Services;-;-;-	No		wearingInCriticalNonCovid	Yes	Telephonic consultation;-;-;-;-	hey are at the higher risk level than other facility staff members	No	please choose	please choose	Yes	July
380	CMO	59	KARNATAKA	Public not for Profit	less than 50	Non-teaching hospital	No	40-49%	Yes	Yes	Yes	Isolation rooms;-;-	No	Yes	DoctorsNurses--	20-29%	Any other reason	Yes	Yes	5	Hospital	Yes	Yes	Substantial training (most of the staff and at least moderate experience by trained staff)	No	Please Choose	Please Choose	Yes	Triple Layer Surgical Mask;-;-;-;-;-;-	-;-;-;-;-;-;Cover All	Emergency;Obstetric Services;OPD;-;-	Emergency;Obstetric Services;OPC;-;-	No		wearingInCriticalNonCovid	No	-;-;-;None as of now, but plan to start;-	hey are at the higher risk level than other facility staff members	Yes	Restart elective surgeries as soon as lockdown lifts up	Include testing for COVID-19 as a part of pre-operative screening	Yes	July
381	MD	48	Tamil Nadu	Private for Profit	50-100	Non-teaching hospital	Yes	40-49%	No	Yes	Yes	-;Isolation ward;-	Yes	No	----	Please Choose	Please Choose	Yes	Yes	Sufficient	Hospital	No	Yes	Substantial training (most of the staff and at least moderate experience by trained staff)	No	Please Choose	Please Choose	Yes	-;-;N95 Mask;-;-;-;-	-;-;-;-;-;-;Cover All	Emergency;Obstetric Services;OPD;-;-	Emergency;Obstetric Services;OPC;-;-	Yes	Incubation Services	wearingInCriticalNonCovid	Yes	Telephonic consultation;-;-;-;-	Please Choose	Yes	Restart elective surgeries as soon as lockdown lifts up	Perform testing for COVID-19 preoperatively AND Use PPE in all cases	Yes	July
382	CMO	40	KARNATAKA	Public not for Profit	50-100	Non-teaching hospital	Yes	40-49%	Yes	Yes	Yes	-;Isolation ward;-	No	No	----	Please Choose	Please Choose	Yes	Yes	1 MONTH	Hospital	Yes	Yes	Moderate training (most of the staff but with limited experience by trained staff)	No	Please Choose	Please Choose	Yes	Triple Layer Surgical Mask;-;N95 Mask;-;Face Shield;-;-	-;-;-;-;-;-;Cover All	-;-;OPD;-;-	Emergency;Obstetric Services;-;-;-	No		wearingInCriticalNonCovid	Yes	Telephonic consultation;-;-;-;-	hey are at the higher risk level than other facility staff members	No	please choose	please choose	Yes	July
383	managing director	45	Rajasthan	Private for Profit	less than 50	Non-teaching hospital	Yes	>50%	Please Choose	No	No	-;-;-	No	No	----	Please Choose	Please Choose	Please Choose	Please Choose	10	Hospital	No	Please Choose	Minimal training (few staff or limited experience by trained staff)	No	Please Choose	Please Choose	Yes	Triple Layer Surgical Mask;-;N95 Mask;-;Face Shield;Shoe Cover;-	-;-;-;-;-;-;Cover All	Emergency;-;-;-;-	Emergency;-;-;-;-	No		wearingInCriticalNonCovid	No	-;-;-;-;-	They are at the same risk level as other facility staff members	please choose	please choose	please choose	Yes	July
384	AMO	45	KARNATAKA	Public not for Profit	50-100	Non-teaching hospital	Yes	>50%	No	No	Yes	-;Isolation ward;-	No	Yes	Doctors--Sanitation Staff	40-49%	Any other reason	No	Yes	1 MONTH	Hospital	No	Yes	No training	No	Please Choose	Please Choose	Yes	Triple Layer Surgical Mask;-;N95 Mask;-;-;-;-	-;-;-;-;-;-;-	-;-;OPD;-;-	Emergency;Obstetric Services;-;-;-	No		wearingInCriticalNonCovid	Yes	Telephonic consultation;-;-;-;-	hey are at the higher risk level than other facility staff members	No	please choose	please choose	Yes	July
385	MO	51	KARNATAKA	Public not for Profit	less than 50	Non-teaching hospital	Yes	>50%	No	Yes	Yes	-;Isolation ward;-	No	Yes	Doctors---	>50%	Any other reason	No	Yes	2 MONTHS	Hospital	No	Yes	Moderate training (most of the staff but with limited experience by trained staff)	No	Please Choose	Please Choose	Yes	Triple Layer Surgical Mask;-;N95 Mask;-;-;-;-	-;-;-;-;-;-;Cover All	-;-;OPD;-;-	Emergency;Obstetric Services;-;-;-	No		wearingInCriticalNonCovid	No	-;-;-;-;-	Please Choose	No	please choose	please choose	Yes	July
386	director	55	Rajasthan	Private for Profit	less than 50	Non-teaching hospital	Yes	>50%	No	No	No	-;-;-	No	No	----	Please Choose	Please Choose	Please Choose	Please Choose	10	Hospital	No	Yes	No training	No	Please Choose	Please Choose	No	-;-;-;-;-;-;-	-;-;-;-;-;-;-	-;-;-;-;-	-;-;-;-;-	No		wearingInCriticalNonCovid	No	-;-;-;-;-	They are at the same risk level as other facility staff members	please choose	please choose	please choose	Yes	July
387	MO	34	KARNATAKA	Public not for Profit	50-100	Non-teaching hospital	Yes	>50%	Yes	Yes	Yes	-;Isolation ward;-	No	No	----	Please Choose	Please Choose	No	Yes	2 MONTH	Hospital	Yes	Yes	Moderate training (most of the staff but with limited experience by trained staff)	No	Please Choose	Please Choose	Yes	Triple Layer Surgical Mask;-;N95 Mask;-;Face Shield;-;-	-;-;-;-;-;-;Cover All	-;-;OPD;-;-	Emergency;Obstetric Services;-;-;-	No		wearingInCriticalNonCovid	Yes	Telephonic consultation;-;-;-;-	hey are at the higher risk level than other facility staff members	No	please choose	please choose	Yes	July
388	MO	46	KARNATAKA	Public not for Profit	50-100	Non-teaching hospital	Yes	30-39%	No	Yes	Yes	-;Isolation ward;-	No	No	----	Please Choose	Please Choose	No	Yes	1 MONTH	Hospital	No	Yes	Moderate training (most of the staff but with limited experience by trained staff)	No	Please Choose	Please Choose	Yes	Triple Layer Surgical Mask;-;N95 Mask;-;-;-;-	-;-;-;-;-;-;-	-;-;OPD;-;-	-;Obstetric Services;-;-;-	No		wearingInCriticalNonCovid	Yes	Telephonic consultation;-;-;-;-	hey are at the higher risk level than other facility staff members	No	please choose	please choose	Yes	July
389	HOSPITAL MANAGER	42	Rajasthan	Private not for Profit	less than 50	Non-teaching hospital	No	30-39%	No	No	No	-;-;-	No	No	----	Please Choose	Please Choose	Please Choose	No		Hospital	No	Yes	Minimal training (few staff or limited experience by trained staff)	No	Please Choose	Please Choose	Yes	-;-;N95 Mask;-;Face Shield;-;-	Triple Layer Surgical Mask;-;-;-;-;-;Cover All	Emergency;-;-;-;-	Emergency;-;-;-;-	No		wearingInCriticalNonCovid	No	-;-;-;-;-	They are at the same risk level as other facility staff members	No	please choose	please choose	Yes	July
390	Senior medical officer	45	Karnataka	Public not for Profit	less than 50	Non-teaching hospital	Yes	less than 10%	No	Yes	No	Isolation rooms;Isolation ward;-	No	Yes	DoctorsNursesAdministrative StaffSanitation Staff	less than 10%	Any other reason	No	No	30days ,(mask ,gown,gloves,surgical cap, soe covers )	Hospital	No	Yes	Minimal training (few staff or limited experience by trained staff)	No	Please Choose	Hospital Management	No	-;-;N95 Mask;-;-;Shoe Cover;-	-;-;-;-;-;-;-	-;-;OPD;-;-	-;-;OPC;-;-	No		wearingInCriticalNonCovid	No	-;-;-;-;-	hey are at the higher risk level than other facility staff members	No	Still in process of developing a strategy	Unsure of what to do, therefore awaiting clear guidelines	Yes	July
391	surgeon	46	Rajasthan	Private for Profit	less than 50	Non-teaching hospital	No	30-39%	No	No	No	-;-;-	Please Chooose	No	----	Please Choose	Please Choose	Please Choose	Please Choose		Hospital	No	Please Choose	Please Choose	Please Choose	Please Choose	Please Choose	Please Choose	-;-;-;-;-;-;-	-;-;-;-;-;-;-	-;-;-;-;-	-;-;-;-;-	Please Choose		wearingInCriticalNonCovid	Please Choose	-;-;-;-;-	Please Choose	please choose	please choose	please choose	please choose	July
392	AMO	31	KARNATAKA	Public not for Profit	50-100	Non-teaching hospital	Yes	40-49%	No	Yes	Yes	-;Isolation ward;-	No	No	----	Please Choose	Please Choose	No	Yes	1 MONTH	Hospital	No	Yes	Minimal training (few staff or limited experience by trained staff)	No	Please Choose	Please Choose	Yes	Triple Layer Surgical Mask;-;N95 Mask;-;-;-;-	-;-;-;-;-;-;Cover All	-;-;OPD;-;-	-;Obstetric Services;-;-;-	No		wearingInCriticalNonCovid	No	-;-;-;-;-	hey are at the higher risk level than other facility staff members	No	please choose	please choose	Yes	July
393	Senior medical officer	45	Karnataka	Public not for Profit	less than 50	Non-teaching hospital	Yes	less than 10%	No	Yes	No	Isolation rooms;Isolation ward;-	No	Yes	DoctorsNursesAdministrative StaffSanitation Staff	less than 10%	Any other reason	No	No	30days ,(mask ,gown,gloves,surgical cap, soe covers )	Hospital	No	Yes	Minimal training (few staff or limited experience by trained staff)	No	Please Choose	Hospital Management	No	-;-;N95 Mask;-;-;Shoe Cover;-	-;-;-;-;-;-;-	-;-;OPD;-;-	-;-;OPC;-;-	No		wearingInCriticalNonCovid	No	-;-;-;-;-	hey are at the higher risk level than other facility staff members	No	Still in process of developing a strategy	Unsure of what to do, therefore awaiting clear guidelines	Yes	July
394	staff nurse	26	Rajasthan	Private for Profit	less than 50	Non-teaching hospital	No	30-39%	No	No	No	-;-;-	No	No	----	Please Choose	Please Choose	Please Choose	Please Choose	5	Hospital	No	Yes	No training	In process	Please Choose	Please Choose	Please Choose	-;-;-;-;-;-;-	-;-;-;-;-;-;-	-;-;-;-;-	-;-;-;-;-	Please Choose		wearingInCriticalNonCovid	Please Choose	-;-;-;-;-	Please Choose	please choose	please choose	please choose	please choose	July
395	Accounted	33	Rajasthan	Private for Profit	less than 50	Non-teaching hospital	Yes	>50%	No	Yes	No	-;-;-	No	No	----	Please Choose	Please Choose	Please Choose	No	15	Hospital	No	Yes	No training	No	Please Choose	Please Choose	No	-;-;-;-;-;-;-	-;-;-;-;-;-;-	-;-;-;-;-	-;-;-;-;-	Please Choose		wearingInCriticalNonCovid	No	-;-;-;-;-	They are at the same risk level as other facility staff members	Yes	Still in process of developing a strategy	Use additional Personal Protective Equipment (PPE) in all cases	Yes	July
396	Medical officer	35year	Karnataka	Public not for Profit	less than 50	Non-teaching hospital	Yes	20-29%	No	Yes	Yes	-;Isolation ward;-	Yes	Yes	Doctors--Sanitation Staff	20-29%	Quarantine	No	Yes	15days	Hospital	Yes	Yes	Moderate training (most of the staff but with limited experience by trained staff)	Yes	less than 10%	Hospital Management	No	Triple Layer Surgical Mask;-;N95 Mask;-;Face Shield;-;Cover All	-;-;N95 Mask;Goggles;Face Shield;-;Cover All	Emergency;-;OPD;-;-	-;-;OPC;-;-	No		wearingInCriticalNonCovid	No	-;-;-;-;I do not plan to start any of it soon	hey are at the higher risk level than other facility staff members	Yes	Still in process of developing a strategy	Include testing for COVID-19 as a part of pre-operative screening	Yes	July
397	administration	50	Rajasthan	Private not for Profit	less than 50	Non-teaching hospital	No	>50%	No	Yes	Yes	Isolation rooms;-;-	No	Yes	DoctorsNursesAdministrative StaffSanitation Staff	20-29%	Quarantine	Please Choose	No	one week	Hospital	No	Yes	Minimal training (few staff or limited experience by trained staff)	No	Please Choose	Please Choose	Yes	Triple Layer Surgical Mask;-;N95 Mask;Goggles;-;-;-	-;-;-;-;-;-;Cover All	Emergency;Obstetric Services;OPD;-;-	-;-;OPC;-;-	No		wearingInCriticalNonCovid	Yes	Telephonic consultation;-;Video consultation;-;-	They are at the same risk level as other facility staff members	please choose	please choose	please choose	please choose	July
398	Medical officer	35year	Karnataka	Public not for Profit	less than 50	Non-teaching hospital	Yes	20-29%	No	Yes	Yes	-;Isolation ward;-	Yes	Yes	Doctors--Sanitation Staff	20-29%	Quarantine	No	Yes	15days	Hospital	Yes	Yes	Moderate training (most of the staff but with limited experience by trained staff)	Yes	less than 10%	Hospital Management	No	Triple Layer Surgical Mask;-;N95 Mask;-;Face Shield;-;Cover All	-;-;N95 Mask;Goggles;Face Shield;-;Cover All	Emergency;-;OPD;-;-	-;-;OPC;-;-	No		wearingInCriticalNonCovid	No	-;-;-;-;I do not plan to start any of it soon	hey are at the higher risk level than other facility staff members	Yes	Still in process of developing a strategy	Include testing for COVID-19 as a part of pre-operative screening	Yes	July
399	General Physician	59	KARNATAKA	Public not for Profit	50-100	Non-teaching hospital	Yes	30-39%	No	Yes	Yes	-;Isolation ward;-	Yes	No	----	Please Choose	Please Choose	Yes	Yes	Sufficient	Hospital	No	Yes	Moderate training (most of the staff but with limited experience by trained staff)	Yes	20-29%	Hospital Management	Yes	Triple Layer Surgical Mask;-;N95 Mask;-;-;-;-	-;-;-;-;-;-;Cover All	Emergency;-;OPD;Elective surgeries;-	Emergency;-;OPC;Elective surgeries;-	No		wearingInCriticalNonCovid	No	-;-;-;None as of now, but plan to start;-	hey are at the higher risk level than other facility staff members	Yes	Still in process of developing a strategy	Perform testing for COVID-19 preoperatively AND Use PPE in all cases	Yes	July
400	AMO	42	KARNATAKA	Public not for Profit	less than 50	Non-teaching hospital	No	40-49%	No	Yes	Yes	Isolation rooms;Isolation ward;-	No	No	----	Please Choose	Please Choose	No	Yes	15 days	Hospital	No	Yes	Substantial training (most of the staff and at least moderate experience by trained staff)	Yes	30-39%	Hospital Management	Yes	Triple Layer Surgical Mask;-;-;-;-;-;-	-;-;-;-;-;-;Cover All	Emergency;Obstetric Services;OPD;-;-	Emergency;Obstetric Services;-;-;-	No		wearingInCriticalNonCovid	No	-;-;-;None as of now, but plan to start;-	hey are at the higher risk level than other facility staff members	Yes	Still in process of developing a strategy	Include testing for COVID-19 as a part of pre-operative screening	Yes	July
401	General Physician	48	KARNATAKA	Public not for Profit	50-100	Non-teaching hospital	Yes	30-39%	No	Yes	Yes	-;Isolation ward;-	Yes	No	----	Please Choose	Please Choose	Yes	Yes	30 days	Hospital	No	Yes	Substantial training (most of the staff and at least moderate experience by trained staff)	Yes	20-29%	Hospital Management	Yes	Triple Layer Surgical Mask;-;-;-;-;-;-	-;-;-;-;-;-;Cover All	Emergency;-;OPD;Elective surgeries;-	Emergency;-;OPC;Elective surgeries;-	No		wearingInCriticalNonCovid	No	-;-;-;None as of now, but plan to start;-	hey are at the higher risk level than other facility staff members	Yes	Still in process of developing a strategy	Use additional Personal Protective Equipment (PPE) in all cases	Yes	July
402	General Physician	57	KARNATAKA	Public not for Profit	less than 50	Non-teaching hospital	No	>10-19%	No	Yes	Yes	-;Isolation ward;-	No	Yes	-Nurses--	20-29%	Any other reason	No	Yes	1 week	Hospital	No	Yes	Substantial training (most of the staff and at least moderate experience by trained staff)	No	Please Choose	Please Choose	Yes	Triple Layer Surgical Mask;-;-;-;-;-;-	-;-;-;-;-;-;Cover All	Emergency;Obstetric Services;OPD;-;-	Emergency;Obstetric Services;OPC;-;-	No		wearingInCriticalNonCovid	No	-;-;-;None as of now, but plan to start;-	hey are at the higher risk level than other facility staff members	Yes	Restart elective surgeries as soon as lockdown lifts up	Include testing for COVID-19 as a part of pre-operative screening	Yes	July
403	Arogya Mitra	30	KARNATAKA	Public not for Profit	less than 50	Non-teaching hospital	Yes	>10-19%	No	Yes	Yes	-;-;Isolation wing	No	Yes		20-29%	Quarantine	No	Yes	25	Hospital	No	Yes	Substantial training (most of the staff and at least moderate experience by trained staff)	Yes	>50%	Hospital Management	Yes	Triple Layer Surgical Mask;-;N95 Mask;-;-;-;-	-;-;-;-;-;-;Cover All	Emergency;Obstetric Services;OPD;-;-	Emergency;Obstetric Services;OPC;-;-	No		wearingInCriticalNonCovid	Yes	Telephonic consultation;-;-;-;-	They are at the same risk level as other facility staff members	No	please choose	please choose	Yes	July
404	AMO	42	KARNATAKA	Public not for Profit	50-100	Non-teaching hospital	Yes	40-49%	Yes	Yes	Yes	-;Isolation ward;-	Yes	No	----	Please Choose	Please Choose	Yes	Yes	Sufficient	Hospital	Yes	Yes	Substantial training (most of the staff and at least moderate experience by trained staff)	Yes	30-39%	Hospital Management	Yes	Triple Layer Surgical Mask;-;N95 Mask;-;Face Shield;-;-	-;-;-;-;-;-;Cover All	Emergency;-;OPD;Elective surgeries;-	Emergency;-;OPC;Elective surgeries;-	No		wearingInCriticalNonCovid	Yes	Telephonic consultation;-;-;-;-	hey are at the higher risk level than other facility staff members	Yes	Still in process of developing a strategy	Include testing for COVID-19 as a part of pre-operative screening	Yes	July
405	AMO	52	KARNATAKA	Public not for Profit	less than 50	Non-teaching hospital	No	40-49%	No	Yes	Yes	-;Isolation ward;-	No	Yes	-Nurses--	20-29%	Any other reason	No	Yes	14	Hospital	No	Yes	Substantial training (most of the staff and at least moderate experience by trained staff)	Yes	20-29%	Hospital Management	Yes	Triple Layer Surgical Mask;-;-;-;-;-;-	-;-;-;-;-;-;Cover All	Emergency;Obstetric Services;OPD;-;-	Emergency;Obstetric Services;OPC;-;-	No		wearingInCriticalNonCovid	Yes	Telephonic consultation;-;-;-;-	They are at the same risk level as other facility staff members	Yes	Restart elective surgeries as soon as lockdown lifts up	Perform testing for COVID-19 preoperatively AND Use PPE in all cases	Yes	July
406	AMO	44	KARNATAKA	Public not for Profit	50-100	Non-teaching hospital	Yes	>50%	No	Yes	Yes	-;Isolation ward;-	No	No	----	Please Choose	Please Choose	No	No	2 MONTHS	Others	No	Yes	Moderate training (most of the staff but with limited experience by trained staff)	No	Please Choose	Please Choose	Yes	Triple Layer Surgical Mask;-;N95 Mask;-;Face Shield;-;-	-;-;-;-;-;-;Cover All	-;-;OPD;-;-	Emergency;-;-;-;-	No		wearingInCriticalNonCovid	Yes	Telephonic consultation;-;-;-;-	hey are at the higher risk level than other facility staff members	No	please choose	please choose	Yes	July
407	AMO	40	KARNATAKA	Public not for Profit	50-100	Non-teaching hospital	Yes	>50%	Yes	Yes	Yes	-;Isolation ward;-	No	No	----	Please Choose	Please Choose	Yes	Yes	1 MONTH	Hospital	Yes	Yes	Moderate training (most of the staff but with limited experience by trained staff)	No	Please Choose	Please Choose	Yes	Triple Layer Surgical Mask;-;N95 Mask;-;Face Shield;-;-	-;-;-;-;-;-;Cover All	-;-;OPD;-;-	Emergency;-;-;-;-	No		wearingInCriticalNonCovid	Yes	Telephonic consultation;-;-;-;-	hey are at the higher risk level than other facility staff members	No	please choose	please choose	Yes	July
408	AMO	52	KARNATAKA	Public not for Profit	50-100	Non-teaching hospital	Yes	>50%	No	Yes	Yes	-;Isolation ward;-	No	No	----	Please Choose	Please Choose	No	Yes	1 MONTH	Hospital	No	Yes	Moderate training (most of the staff but with limited experience by trained staff)	No	Please Choose	Please Choose	Yes	Triple Layer Surgical Mask;-;N95 Mask;-;-;-;-	-;-;-;-;-;-;Cover All	-;-;OPD;-;-	Emergency;-;-;-;-	No		wearingInCriticalNonCovid	Yes	Telephonic consultation;-;-;-;-	hey are at the higher risk level than other facility staff members	No	please choose	please choose	Yes	July
409	AMO	45	KARNATAKA	Public not for Profit	50-100	Non-teaching hospital	Yes	>50%	No	Yes	Yes	-;Isolation ward;-	Yes	No	----	Please Choose	Please Choose	No	Yes	2 MONTHS	Hospital	No	Yes	Moderate training (most of the staff but with limited experience by trained staff)	No	Please Choose	Please Choose	Yes	Triple Layer Surgical Mask;-;N95 Mask;-;Face Shield;-;-	-;-;-;-;-;-;Cover All	-;-;OPD;-;-	Emergency;Obstetric Services;-;-;Others	No		wearingInCriticalNonCovid	Yes	Telephonic consultation;-;-;-;-	hey are at the higher risk level than other facility staff members	No	please choose	please choose	Yes	July
410	AMO	49	KARNATAKA	Public not for Profit	less than 50	Non-teaching hospital	No	20-29%	Yes	Yes	Yes	Isolation rooms;-;-	No	No	----	Please Choose	Please Choose	No	Yes	enough supply	Hospital	Yes	Yes	Substantial training (most of the staff and at least moderate experience by trained staff)	Yes	40-49%	Hospital Management	Yes	-;-;N95 Mask;-;Face Shield;-;-	-;-;-;-;-;-;Cover All	Emergency;Obstetric Services;OPD;-;-	Emergency;Obstetric Services;OPC;-;-	No		wearingInCriticalNonCovid	No	-;-;-;None as of now, but plan to start;-	hey are at the higher risk level than other facility staff members	Yes	Restart elective surgeries as soon as lockdown lifts up	Include testing for COVID-19 as a part of pre-operative screening	Yes	July
411	AMO	32	KARNATAKA	Public not for Profit	less than 50	Non-teaching hospital	Yes	40-49%	No	Yes	Yes	-;Isolation ward;-	No	Yes	Doctors---	>50%	Any other reason	No	Yes	1 MONTH	Hospital	No	Yes	Moderate training (most of the staff but with limited experience by trained staff)	No	Please Choose	Please Choose	Yes	Triple Layer Surgical Mask;-;N95 Mask;-;-;-;-	-;-;-;-;-;-;-	-;-;OPD;-;-	-;-;-;-;-	No		wearingInCriticalNonCovid	Yes	Telephonic consultation;-;-;-;-	hey are at the higher risk level than other facility staff members	No	please choose	please choose	Yes	July
412	AMO	49	KARNATAKA	Public not for Profit	50-100	Non-teaching hospital	Yes	30-39%	Yes	Yes	Yes	-;-;Isolation wing	Yes	Yes	-Nurses--	20-29%	Any other reason	Yes	Yes	Sufficient	Hospital	Yes	Yes	Moderate training (most of the staff but with limited experience by trained staff)	Yes	>50%	Hospital Management	Yes	Triple Layer Surgical Mask;-;N95 Mask;-;Face Shield;-;-	-;-;-;-;-;-;Cover All	Emergency;Obstetric Services;OPD;Elective surgeries;-	Emergency;Obstetric Services;-;Elective surgeries;-	No		wearingInCriticalNonCovid	No	-;-;-;None as of now, but plan to start;-	hey are at the higher risk level than other facility staff members	Yes	Still in process of developing a strategy	Perform testing for COVID-19 preoperatively AND Use PPE in all cases	Yes	July
413	CMO	57	KARNATAKA	Public not for Profit	50-100	Non-teaching hospital	Yes	>50%	Yes	Yes	Yes	-;Isolation ward;-	Yes	Yes	Doctors---	40-49%	Any other reason	Yes	Yes	2 MONTHS	Hospital	Yes	Yes	Moderate training (most of the staff but with limited experience by trained staff)	No	Please Choose	Please Choose	Yes	Triple Layer Surgical Mask;-;N95 Mask;-;Face Shield;-;-	-;-;-;-;-;-;Cover All	-;-;OPD;-;-	Emergency;Obstetric Services;-;-;-	No		wearingInCriticalNonCovid	Yes	Telephonic consultation;-;-;-;-	hey are at the higher risk level than other facility staff members	Yes	please choose	please choose	Yes	July
414	Paediatrician	51	KARNATAKA	Public not for Profit	50-100	Non-teaching hospital	Yes	>50%	Yes	Yes	Yes	-;Isolation ward;-	Yes	Yes	Doctors---	10-19%	Not willing to come	Yes	Yes	Sufficient	Hospital	Yes	Yes	Substantial training (most of the staff and at least moderate experience by trained staff)	Yes	40-49%	Hospital Management	Yes	Triple Layer Surgical Mask;-;N95 Mask;-;-;-;-	-;-;-;-;-;-;Cover All	Emergency;Obstetric Services;OPD;Elective surgeries;-	Emergency;Obstetric Services;-;Elective surgeries;-	No		wearingInCriticalNonCovid	No	-;-;-;None as of now, but plan to start;-	hey are at the higher risk level than other facility staff members	Yes	Still in process of developing a strategy	Perform testing for COVID-19 preoperatively AND Use PPE in all cases	Yes	July
415	AMO	35	KARNATAKA	Public not for Profit	50-100	Non-teaching hospital	Yes	>50%	No	Yes	Yes	-;Isolation ward;-	No	No	----	Please Choose	Please Choose	No	Yes	1 MONTH	Hospital	No	Yes	Moderate training (most of the staff but with limited experience by trained staff)	No	Please Choose	Please Choose	Yes	Triple Layer Surgical Mask;-;N95 Mask;-;-;-;-	-;-;-;-;-;-;Cover All	-;-;OPD;-;-	Emergency;-;-;-;-	No		wearingInCriticalNonCovid	Yes	Telephonic consultation;-;-;-;-	hey are at the higher risk level than other facility staff members	No	please choose	please choose	Yes	July
416	HOSPITAL ADMINISTRATOR	30	KARNATAKA	Private for Profit	50-100	Non-teaching hospital	Yes	>50%	No	No	No	-;-;-	Yes	No	----	Please Choose	Please Choose	Yes	No	1 MONTH	Hospital	No	Yes	Moderate training (most of the staff but with limited experience by trained staff)	No	Please Choose	Please Choose	Yes	Triple Layer Surgical Mask;-;N95 Mask;-;Face Shield;-;-	-;-;-;-;-;-;Cover All	-;-;OPD;-;-	Emergency;-;-;-;-	No		wearingInCriticalNonCovid	No	-;-;-;-;-	hey are at the higher risk level than other facility staff members	Yes	Still in process of developing a strategy	Unsure of what to do, therefore awaiting clear guidelines	Yes	July
417	SMO	57	KARNATAKA	Public not for Profit	100-250	Non-teaching hospital	Yes	30-39%	Yes	Yes	Yes	-;Isolation ward;-	Yes	No	----	Please Choose	Please Choose	Yes	Yes	2 MONTHS	Hospital	Yes	Yes	Moderate training (most of the staff but with limited experience by trained staff)	No	Please Choose	Please Choose	Yes	Triple Layer Surgical Mask;-;N95 Mask;-;Face Shield;-;-	-;-;-;-;-;-;Cover All	-;-;OPD;-;-	Emergency;Obstetric Services;-;-;Others	No		wearingInCriticalNonCovid	Yes	Telephonic consultation;-;-;-;-	hey are at the higher risk level than other facility staff members	No	please choose	please choose	Yes	July
418	Pediatrician	36	Rajasthan	Private for Profit	less than 50	Non-teaching hospital	No	>50%	No	No	No	-;-;-	No	No	----	Please Choose	Please Choose	Please Choose	Please Choose	8	Hospital	Please Choose	Yes	No training	No	Please Choose	Please Choose	No	-;-;-;-;-;-;-	-;-;-;-;-;-;-	-;-;-;-;-	-;-;-;-;-	Please Choose		wearingInCriticalNonCovid	No	-;-;-;-;-	Please Choose	please choose	please choose	please choose	please choose	July
419	administration	50	Rajasthan	Private for Profit	Please Choose	Non-teaching hospital	No	>50%	Please Choose	No	No	-;-;-	No	No	----	Please Choose	Please Choose	Please Choose	Please Choose		Please Choose	Please Choose	Please Choose	Minimal training (few staff or limited experience by trained staff)	No	Please Choose	Please Choose	Yes	-;-;-;-;-;-;Cover All	-;-;-;-;-;-;Cover All	Emergency;-;-;-;-	-;-;-;-;-	No		wearingInCriticalNonCovid	No	-;-;-;-;-	Please Choose	please choose	please choose	please choose	please choose	July
420	AMO	56	KARNATAKA	Public not for Profit	50-100	Non-teaching hospital	Yes	20-29%	Yes	Yes	Yes	-;-;Isolation wing	Yes	No	----	Please Choose	Please Choose	Yes	Yes	Sufficient	Hospital	Yes	Yes	Substantial training (most of the staff and at least moderate experience by trained staff)	Yes	>50%	Hospital Management	Yes	Triple Layer Surgical Mask;-;N95 Mask;-;-;-;-	-;-;-;-;-;-;Cover All	Emergency;-;OPD;-;-	Emergency;-;OPC;-;-	No		wearingInCriticalNonCovid	Yes	Telephonic consultation;-;-;-;-	hey are at the higher risk level than other facility staff members	Yes	Restart elective surgeries as soon as lockdown lifts up	Perform testing for COVID-19 preoperatively AND Use PPE in all cases	Yes	July
421	CMO	58	KARNATAKA	Public not for Profit	100-250	Non-teaching hospital	Yes	>50%	Yes	Yes	Yes	Isolation rooms;Isolation ward;-	Yes	Yes	-NursesAdministrative Staff-	20-29%	Any other reason	Yes	Yes	15	Hospital	Yes	Yes	Substantial training (most of the staff and at least moderate experience by trained staff)	Yes	Please Choose	Hospital Management	Yes	Triple Layer Surgical Mask;-;N95 Mask;-;Face Shield;-;-	-;-;-;-;-;-;Cover All	Emergency;Obstetric Services;OPD;Elective surgeries;-	Emergency;Obstetric Services;-;Elective surgeries;-	No		wearingInCriticalNonCovid	No	-;-;-;None as of now, but plan to start;-	hey are at the higher risk level than other facility staff members	Yes	Still in process of developing a strategy	Perform testing for COVID-19 preoperatively AND Use PPE in all cases	Yes	July
422	AMO	56	KARNATAKA	Public not for Profit	100-250	Non-teaching hospital	Yes	40-49%	Yes	Yes	Yes	-;-;Isolation wing	Yes	Yes	-NursesAdministrative Staff-	10-19%	Any other reason	Yes	Yes	30 days	Hospital	Yes	Yes	Substantial training (most of the staff and at least moderate experience by trained staff)	Yes	40-49%	Hospital Management	Yes	Triple Layer Surgical Mask;-;N95 Mask;-;Face Shield;-;-	-;-;-;-;-;-;Cover All	Emergency;Obstetric Services;OPD;Elective surgeries;-	Emergency;Obstetric Services;-;Elective surgeries;-	No		wearingInCriticalNonCovid	No	-;-;-;None as of now, but plan to start;-	hey are at the higher risk level than other facility staff members	Yes	Still in process of developing a strategy	Perform testing for COVID-19 preoperatively AND Use PPE in all cases	Yes	July
423	AMO	49	KARNATAKA	Public not for Profit	50-100	Non-teaching hospital	Yes	>50%	No	Yes	Yes	-;Isolation ward;-	No	No	----	Please Choose	Please Choose	No	Yes	1 MONTH	Hospital	No	Yes	Moderate training (most of the staff but with limited experience by trained staff)	No	Please Choose	Please Choose	Yes	Triple Layer Surgical Mask;-;N95 Mask;-;-;-;-	-;-;-;-;-;-;Cover All	-;-;OPD;-;-	Emergency;-;-;-;-	No		wearingInCriticalNonCovid	Yes	Telephonic consultation;-;-;-;-	hey are at the higher risk level than other facility staff members	No	please choose	please choose	Yes	July
424	AMO	51	KARNATAKA	Public not for Profit	50-100	Non-teaching hospital	No	>50%	Yes	Yes	Yes	-;Isolation ward;-	Yes	No	----	Please Choose	Please Choose	Yes	Yes	20 Days	Hospital	Yes	Yes	Substantial training (most of the staff and at least moderate experience by trained staff)	Yes	40-49%	Hospital Management	Yes	Triple Layer Surgical Mask;-;N95 Mask;-;-;-;-	-;-;-;-;-;-;Cover All	Emergency;Obstetric Services;OPD;-;-	Emergency;Obstetric Services;-;-;-	No		wearingInCriticalNonCovid	No	-;-;-;None as of now, but plan to start;-	hey are at the higher risk level than other facility staff members	Yes	Restart elective surgeries as soon as lockdown lifts up	Perform testing for COVID-19 preoperatively AND Use PPE in all cases	Yes	July
425	Arogya Mitra	35	KARNATAKA	Public not for Profit	less than 50	Non-teaching hospital	No	>50%	No	Yes	Yes	-;Isolation ward;-	No	Yes	DoctorsNurses--	10-19%	Any other reason	No	Yes	20 Days	Hospital	No	Yes	Moderate training (most of the staff but with limited experience by trained staff)	No	Please Choose	Please Choose	Yes	Triple Layer Surgical Mask;-;-;-;-;-;-	-;-;-;-;-;-;Cover All	-;Obstetric Services;OPD;-;-	Emergency;Obstetric Services;-;-;-	No		wearingInCriticalNonCovid	No	-;-;-;None as of now, but plan to start;-	They are at the same risk level as other facility staff members	Yes	Restart elective surgeries as soon as lockdown lifts up	Include testing for COVID-19 as a part of pre-operative screening	Yes	July
426	CMO	50	KARNATAKA	Public not for Profit	50-100	Non-teaching hospital	Yes	>50%	No	Yes	Yes	-;Isolation ward;-	No	No	----	Please Choose	Please Choose	No	Yes	1 MONTH	Hospital	No	Yes	Moderate training (most of the staff but with limited experience by trained staff)	No	Please Choose	Please Choose	Yes	Triple Layer Surgical Mask;-;N95 Mask;-;-;-;-	-;-;-;-;-;-;Cover All	-;-;OPD;-;-	Emergency;Obstetric Services;-;-;-	No		wearingInCriticalNonCovid	Yes	Telephonic consultation;-;-;-;-	hey are at the higher risk level than other facility staff members	No	please choose	please choose	Yes	July
427	AMO	51	KARNATAKA	Public not for Profit	50-100	Non-teaching hospital	No	40-49%	No	Yes	Yes	Isolation rooms;-;-	No	Yes	Doctors---	less than 10%	Any other reason	No	Yes	Sufficient	Hospital	No	Yes	Substantial training (most of the staff and at least moderate experience by trained staff)	Yes	>50%	Hospital Management	Yes	Triple Layer Surgical Mask;-;N95 Mask;-;-;-;-	-;-;-;-;-;-;Cover All	Emergency;Obstetric Services;OPD;Elective surgeries;-	Emergency;Obstetric Services;OPC;Elective surgeries;-	No		wearingInCriticalNonCovid	Yes	Telephonic consultation;-;-;-;-	They are at the same risk level as other facility staff members	Yes	Still in process of developing a strategy	Perform testing for COVID-19 preoperatively AND Use PPE in all cases	Yes	July
428	MEDICAL CONSULTANT	34	KARNATAKA	Public not for Profit	50-100	Non-teaching hospital	Yes	40-49%	No	Yes	Yes	Isolation rooms;Isolation ward;-	No	Yes	DoctorsNurses--	40-49%	Any other reason	No	Yes	1 MONTH	Hospital	No	Yes	Moderate training (most of the staff but with limited experience by trained staff)	No	Please Choose	Please Choose	Yes	Triple Layer Surgical Mask;-;N95 Mask;-;-;-;-	-;-;-;-;-;-;Cover All	-;-;OPD;-;-	Emergency;Obstetric Services;-;-;-	No		wearingInCriticalNonCovid	No	-;-;-;-;-	hey are at the higher risk level than other facility staff members	No	please choose	please choose	Yes	July
429	AMO	39	KARNATAKA	Public not for Profit	less than 50	Non-teaching hospital	No	>50%	No	Yes	Yes	Isolation rooms;-;-	No	No	----	Please Choose	Please Choose	No	Yes	1 week	Hospital	No	Yes	Moderate training (most of the staff but with limited experience by trained staff)	In process	40-49%	Hospital Management	Yes	Triple Layer Surgical Mask;-;N95 Mask;-;-;-;-	-;-;N95 Mask;Goggles;Face Shield;-;-	Emergency;Obstetric Services;OPD;-;-	Emergency;Obstetric Services;OPC;-;-	No		wearingInCriticalNonCovid	Yes	Telephonic consultation;-;-;-;-	They are at the same risk level as other facility staff members	Yes	Start elective surgeries after 1 week of lockdown upliftment	Include testing for COVID-19 as a part of pre-operative screening	Yes	July
430	AMO	32	KARNATAKA	Public not for Profit	less than 50	Non-teaching hospital	No	>50%	No	Yes	No	-;-;-	No	Yes		10-19%	Any other reason	No	No	20 Days	Hospital	No	Yes	Minimal training (few staff or limited experience by trained staff)	No	Please Choose	Please Choose	Yes	Triple Layer Surgical Mask;-;-;-;-;-;-	-;-;-;-;-;-;Cover All	Emergency;Obstetric Services;OPD;-;-	Emergency;Obstetric Services;OPC;-;-	No		wearingInCriticalNonCovid	No	-;-;-;None as of now, but plan to start;-	hey are at the higher risk level than other facility staff members	Yes	Restart elective surgeries as soon as lockdown lifts up	Include testing for COVID-19 as a part of pre-operative screening	Yes	July
431	AMO	39	KARNATAKA	Public not for Profit	less than 50	Non-teaching hospital	No	40-49%	No	Yes	No	-;-;-	No	No	----	Please Choose	Please Choose	No	Yes	Sufficient	Hospital	No	Yes	Moderate training (most of the staff but with limited experience by trained staff)	No	Please Choose	Please Choose	Yes	Triple Layer Surgical Mask;-;N95 Mask;-;-;-;-	-;-;-;-;-;-;Cover All	Emergency;Obstetric Services;OPD;-;-	Emergency;Obstetric Services;OPC;-;-	No		wearingInCriticalNonCovid	Yes	Telephonic consultation;-;-;-;-	hey are at the higher risk level than other facility staff members	Yes	Restart elective surgeries as soon as lockdown lifts up	Use additional Personal Protective Equipment (PPE) in all cases	Yes	July
432	AMO	45	KARNATAKA	Public not for Profit	50-100	Non-teaching hospital	Yes	30-39%	No	No	Yes	Isolation rooms;Isolation ward;-	No	Yes	Doctors---	40-49%	Any other reason	No	Yes	20 DAYS	Hospital	No	Yes	Moderate training (most of the staff but with limited experience by trained staff)	No	Please Choose	Please Choose	Yes	Triple Layer Surgical Mask;-;N95 Mask;-;-;-;-	-;-;-;-;-;-;Cover All	-;-;OPD;-;-	Emergency;Obstetric Services;-;-;-	No		wearingInCriticalNonCovid	No	-;-;-;-;-	hey are at the higher risk level than other facility staff members	No	please choose	please choose	Yes	July
433	MOIC	27	KARNATAKA	Public not for Profit	less than 50	Non-teaching hospital	No	>50%	No	Yes	Yes	Isolation rooms;-;-	No	Yes	Doctors---	10-19%	Any other reason	No	Yes	Sufficient	Hospital	No	Yes	Moderate training (most of the staff but with limited experience by trained staff)	Yes	40-49%	Hospital Management	Yes	Triple Layer Surgical Mask;-;N95 Mask;-;-;-;-	-;-;-;-;-;-;Cover All	Emergency;Obstetric Services;OPD;-;-	Emergency;Obstetric Services;OPC;-;-	Yes		wearingInCriticalNonCovid	No	-;-;-;None as of now, but plan to start;-	hey are at the higher risk level than other facility staff members	Yes	Restart elective surgeries as soon as lockdown lifts up	Include testing for COVID-19 as a part of pre-operative screening	Yes	July
434	director	60	Rajasthan	Private for Profit	less than 50	Non-teaching hospital	Yes	30-39%	No	No	No	-;-;-	Please Chooose	No	----	Please Choose	Please Choose	Please Choose	Please Choose		Please Choose	No	Yes	No training	No	Please Choose	Please Choose	Yes	Triple Layer Surgical Mask;-;-;Goggles;-;Shoe Cover;-	Triple Layer Surgical Mask;-;N95 Mask;Goggles;-;-;Cover All	Emergency;Obstetric Services;OPD;-;-	Emergency;-;OPC;-;-	Please Choose		wearingInCriticalNonCovid	No	-;-;-;-;-	They are at the same risk level as other facility staff members	Yes	Restart elective surgeries as soon as lockdown lifts up	Use additional Personal Protective Equipment (PPE) in all cases	Yes	July
435	surgeon	50	Rajasthan	Private for Profit	less than 50	Non-teaching hospital	Yes	30-39%	No	Yes	No	-;-;-	No	Yes		20-29%	Not willing to come	Please Choose	No	12-Oct	Hospital	No	Yes	No training	No	Please Choose	Please Choose	Yes	-;-;N95 Mask;Goggles;-;Shoe Cover;-	Triple Layer Surgical Mask;-;N95 Mask;Goggles;-;Shoe Cover;-	Emergency;-;OPD;-;-	-;-;OPC;-;-	No		wearingInCriticalNonCovid	No	-;-;-;-;-	They are at the same risk level as other facility staff members	Yes	Still in process of developing a strategy	please choose	No	July
436	administration	50	Rajasthan	Private for Profit	less than 50	Non-teaching hospital	No	20-29%	No	Yes	No	-;-;-	Please Chooose	Yes	-NursesAdministrative Staff-	30-39%	Any other reason	Please Choose	Please Choose	6	Hospital	No	Yes	No training	No	Please Choose	Please Choose	No	-;-;-;-;-;-;-	-;-;-;-;-;-;-	-;-;-;-;-	-;-;-;-;-	Please Choose		wearingInCriticalNonCovid	No	-;-;-;-;-	Please Choose	please choose	please choose	please choose	please choose	July
437	CMO	35	KARNATAKA	Public not for Profit	50-100	Non-teaching hospital	Yes	>50%	No	Yes	Yes	-;Isolation ward;-	No	No	----	Please Choose	Please Choose	No	Yes	20 DAYS	Hospital	No	Yes	Minimal training (few staff or limited experience by trained staff)	Yes	Please Choose	Please Choose	Yes	Triple Layer Surgical Mask;-;N95 Mask;-;-;-;-	-;-;-;-;-;-;Cover All	-;-;OPD;-;-	-;Obstetric Services;-;-;-	No		wearingInCriticalNonCovid	Yes	Telephonic consultation;-;-;-;-	hey are at the higher risk level than other facility staff members	No	please choose	please choose	Yes	July
438	AMO	42	KARNATAKA	Public not for Profit	less than 50	Non-teaching hospital	No	>50%	No	Yes	Yes	Isolation rooms;-;-	No	Yes	DoctorsNurses--	20-29%	Any other reason	No	Yes	Sufficient	Hospital	No	Yes	Moderate training (most of the staff but with limited experience by trained staff)	No	Please Choose	Please Choose	Yes	Triple Layer Surgical Mask;-;N95 Mask;-;-;-;-	-;-;-;-;-;-;Cover All	Emergency;Obstetric Services;OPD;-;-	Emergency;Obstetric Services;OPC;-;-	No		wearingInCriticalNonCovid	Yes	Telephonic consultation;-;-;-;-	hey are at the higher risk level than other facility staff members	Yes	Restart elective surgeries as soon as lockdown lifts up	Perform testing for COVID-19 preoperatively AND Use PPE in all cases	Yes	July
439	CHC Incharge, SMO	47	Karnataka	Public not for Profit	less than 50	Non-teaching hospital	Yes	>10-19%	No	Yes	No	-;Isolation ward;-	Yes	Yes	DoctorsNurses--	20-29%	Any other reason	No	No	15	Procedure cost	No	Yes	Minimal training (few staff or limited experience by trained staff)	Yes	less than 10%	Hospital Management	Yes	-;-;N95 Mask;Goggles;-;Shoe Cover;Cover All	-;-;N95 Mask;Goggles;-;Shoe Cover;-	-;Obstetric Services;OPD;-;-	-;Obstetric Services;-;-;-	No		wearingInCriticalNonCovid	No	-;-;-;-;-	hey are at the higher risk level than other facility staff members	Yes	Still in process of developing a strategy	Perform testing for COVID-19 preoperatively AND Use PPE in all cases	Yes	July
440	CMO	45	KARNATAKA	Public not for Profit	50-100	Non-teaching hospital	Yes	>50%	No	Yes	No	-;-;-	No	Yes		>50%	Any other reason	No	Yes	1 MONTH	Hospital	No	Yes	Moderate training (most of the staff but with limited experience by trained staff)	No	Please Choose	Please Choose	Yes	Triple Layer Surgical Mask;-;N95 Mask;-;-;-;-	-;-;-;-;-;-;Cover All	-;-;OPD;-;-	-;Obstetric Services;-;-;-	No		wearingInCriticalNonCovid	Yes	Telephonic consultation;-;-;-;-	hey are at the higher risk level than other facility staff members	No	please choose	please choose	Yes	July
441	Physician	34	Karnataka	Public not for Profit	50-100	Non-teaching hospital	Yes	30-39%	Yes	Yes	Yes	-;-;Isolation wing	Yes	Yes	DoctorsNurses-Sanitation Staff	10-19%	Any other reason	No	Yes	30days	Hospital	Yes	Yes	Substantial training (most of the staff and at least moderate experience by trained staff)	Yes	10-19%	Hospital Management	Yes	-;-;N95 Mask;Goggles;Face Shield;Shoe Cover;Cover All	-;-;N95 Mask;Goggles;Face Shield;Shoe Cover;Cover All	Emergency;Obstetric Services;OPD;Elective surgeries;-	Emergency;Obstetric Services;OPC;-;-	Yes	Try to not be spread	wearingInCriticalNonCovid	No	-;-;-;-;-	hey are at the higher risk level than other facility staff members	No	Restart elective surgeries as soon as lockdown lifts up	Perform testing for COVID-19 preoperatively AND Use PPE in all cases	Yes	July
442	director	60	Rajasthan	Private not for Profit	50-100	Non-teaching hospital	Yes	30-39%	No	No	No	-;-;-	No	No	----	Please Choose	Please Choose	Yes	Yes		Hospital	No	No	Minimal training (few staff or limited experience by trained staff)	No	Please Choose	Please Choose	Yes	Triple Layer Surgical Mask;-;-;Goggles;-;-;-	-;-;N95 Mask;Goggles;Face Shield;-;-	Emergency;-;OPD;-;-	-;-;OPC;-;-	Please Choose		wearingInCriticalNonCovid	Yes	-;-;-;-;-	Please Choose	please choose	please choose	please choose	please choose	July
443	nurse	28	Rajasthan	Private for Profit	less than 50	Non-teaching hospital	No	40-49%	No	No	No	-;-;-	No	Yes	-NursesAdministrative Staff-	10-19%	Any other reason	Please Choose	No	5	Hospital	No	No	Minimal training (few staff or limited experience by trained staff)	No	Please Choose	Please Choose	Yes	Triple Layer Surgical Mask;-;N95 Mask;Goggles;-;-;-	Triple Layer Surgical Mask;-;N95 Mask;Goggles;-;-;Cover All	Emergency;-;OPD;-;-	Emergency;-;OPC;-;-	No		wearingInCriticalNonCovid	No	-;-;-;-;-	They are at the same risk level as other facility staff members	please choose	please choose	please choose	Yes	July
444	Physician	34	Karnataka	Public not for Profit	50-100	Non-teaching hospital	Yes	30-39%	Yes	Yes	Yes	-;-;Isolation wing	Yes	Yes	DoctorsNurses-Sanitation Staff	10-19%	Any other reason	No	Yes	30days	Hospital	Yes	Yes	Substantial training (most of the staff and at least moderate experience by trained staff)	Yes	10-19%	Hospital Management	Yes	-;-;N95 Mask;Goggles;Face Shield;Shoe Cover;Cover All	-;-;N95 Mask;Goggles;Face Shield;Shoe Cover;Cover All	Emergency;Obstetric Services;OPD;Elective surgeries;-	Emergency;Obstetric Services;OPC;-;-	Yes	Try to not be spread	wearingInCriticalNonCovid	No	-;-;-;-;-	hey are at the higher risk level than other facility staff members	No	Restart elective surgeries as soon as lockdown lifts up	Perform testing for COVID-19 preoperatively AND Use PPE in all cases	Yes	July
445	managing director	46	Rajasthan	Private for Profit	less than 50	Teaching	Yes	20-29%	No	No	No	-;-;-	No	No	----	Please Choose	Please Choose	Please Choose	Please Choose	10	Hospital	No	Yes	Minimal training (few staff or limited experience by trained staff)	No	Please Choose	Please Choose	Yes	Triple Layer Surgical Mask;-;-;Goggles;Face Shield;-;-	-;-;-;-;-;-;Cover All	Emergency;-;OPD;-;-	Emergency;-;OPC;-;-	No		wearingInCriticalNonCovid	No	-;-;-;-;-	They are at the same risk level as other facility staff members	No	Not sure when to start elective surgeries post lockdown	Include testing for COVID-19 as a part of pre-operative screening	Yes	July
446	CMO	34	KARNATAKA	Public not for Profit	50-100	Non-teaching hospital	Yes	40-49%	No	Yes	Yes	-;Isolation ward;-	No	Yes	Doctors---	>50%	Any other reason	No	Yes	15 DAYS	Hospital	No	Yes	Moderate training (most of the staff but with limited experience by trained staff)	No	Please Choose	Please Choose	Yes	Triple Layer Surgical Mask;-;N95 Mask;-;Face Shield;-;-	-;-;-;-;-;-;Cover All	-;-;OPD;-;-	Emergency;Obstetric Services;-;-;-	No		wearingInCriticalNonCovid	Yes	Telephonic consultation;-;-;-;-	hey are at the higher risk level than other facility staff members	No	please choose	please choose	Yes	July
447	Neurosurgeon	52	Rajasthan	Private for Profit	less than 50	Non-teaching hospital	Yes	>50%	No	No	No	-;-;-	No	No	----	Please Choose	Please Choose	Please Choose	Please Choose	10	Hospital	No	Please Choose	Please Choose	Please Choose	Please Choose	Please Choose	Please Choose	-;-;-;-;-;-;-	-;-;-;-;-;-;-	-;-;-;-;-	-;-;-;-;-	Please Choose		wearingInCriticalNonCovid	Please Choose	-;-;-;-;-	Please Choose	please choose	please choose	please choose	Yes	July
448	Medical officer	42	Karnataka	Public not for Profit	less than 50	Non-teaching hospital	Yes	less than 10%	No	Yes	No	Isolation rooms;-;Isolation wing	Yes	Yes	DoctorsNurses--	20-29%	Any other reason	No	No	5days	Hospital	No	Yes	Minimal training (few staff or limited experience by trained staff)	In process	Please Choose	Other	No	Triple Layer Surgical Mask;-;-;-;-;-;-	Triple Layer Surgical Mask;-;-;-;-;-;-	-;-;-;-;-	-;-;-;-;-	No		wearingInCriticalNonCovid	No	-;-;-;-;I do not plan to start any of it soon	hey are at the higher risk level than other facility staff members	Yes	Still in process of developing a strategy	Unsure of what to do, therefore awaiting clear guidelines	Yes	July
449	staff nurse	30	Rajasthan	Private for Profit	less than 50	Non-teaching hospital	No	>10-19%	No	No	No	-;-;-	No	No	----	Please Choose	Please Choose	Please Choose	No	7	Hospital	No	Yes	No training	No	Please Choose	Please Choose	Yes	-;-;N95 Mask;Goggles;Face Shield;-;-	-;-;-;-;-;-;Cover All	Emergency;-;OPD;-;-	-;-;-;-;-	No		wearingInCriticalNonCovid	No	-;-;-;-;-	hey are at the higher risk level than other facility staff members	No	please choose	please choose	No	July
450	Medical officer	42	Karnataka	Public not for Profit	less than 50	Non-teaching hospital	Yes	less than 10%	No	Yes	No	Isolation rooms;-;Isolation wing	Yes	Yes	DoctorsNurses--	20-29%	Any other reason	No	No	5days	Hospital	No	Yes	Minimal training (few staff or limited experience by trained staff)	In process	Please Choose	Other	No	Triple Layer Surgical Mask;-;-;-;-;-;-	Triple Layer Surgical Mask;-;-;-;-;-;-	-;-;-;-;-	-;-;-;-;-	No		wearingInCriticalNonCovid	No	-;-;-;-;I do not plan to start any of it soon	hey are at the higher risk level than other facility staff members	Yes	Still in process of developing a strategy	Unsure of what to do, therefore awaiting clear guidelines	Yes	July
451	AMO	39	KARNATAKA	Public not for Profit	less than 50	Non-teaching hospital	No	>50%	No	Yes	Yes	-;Isolation ward;-	No	Yes	DoctorsNurses--	20-29%	Any other reason	No	Yes	Sufficient	Hospital	No	Yes	Substantial training (most of the staff and at least moderate experience by trained staff)	In process	20-29%	Hospital Management	Yes	Triple Layer Surgical Mask;-;N95 Mask;-;-;-;-	-;-;-;-;-;-;Cover All	Emergency;Obstetric Services;OPD;-;-	Emergency;Obstetric Services;OPC;-;-	No		wearingInCriticalNonCovid	No	-;-;-;None as of now, but plan to start;-	hey are at the higher risk level than other facility staff members	Yes	Restart elective surgeries as soon as lockdown lifts up	Perform testing for COVID-19 preoperatively AND Use PPE in all cases	Yes	July
452	MO	41	KARNATAKA	Public not for Profit	less than 50	Non-teaching hospital	No	30-39%	No	Yes	Yes	-;Isolation ward;-	No	Yes	DoctorsNurses--	10-19%	Any other reason	No	Yes	15	Hospital	No	Yes	Moderate training (most of the staff but with limited experience by trained staff)	Yes	10-19%	Hospital Management	Yes	Triple Layer Surgical Mask;-;N95 Mask;-;-;-;-	-;-;N95 Mask;Goggles;Face Shield;-;Cover All	Emergency;Obstetric Services;OPD;-;-	Emergency;Obstetric Services;OPC;-;-	No		wearingInCriticalNonCovid	Yes	Telephonic consultation;-;-;-;-	They are at the same risk level as other facility staff members	No	please choose	please choose	Yes	July
453	AMO	50	KARNATAKA	Public not for Profit	less than 50	Non-teaching hospital	No	>10-19%	No	Yes	Yes	-;-;Isolation wing	Yes	No	----	Please Choose	Please Choose	No	Yes	1 week	Hospital	No	Yes	Substantial training (most of the staff and at least moderate experience by trained staff)	Yes	>50%	Hospital Management	Yes	Triple Layer Surgical Mask;-;N95 Mask;-;-;-;-	-;-;-;-;-;-;Cover All	Emergency;Obstetric Services;OPD;Elective surgeries;-	Emergency;Obstetric Services;OPC;Elective surgeries;-	No		wearingInCriticalNonCovid	Yes	Telephonic consultation;-;-;-;-	hey are at the higher risk level than other facility staff members	Yes	Still in process of developing a strategy	Perform testing for COVID-19 preoperatively AND Use PPE in all cases	Yes	July
454	SMO	50	KARNATAKA	Public not for Profit	less than 50	Non-teaching hospital	No	>10-19%	No	Yes	Yes	-;Isolation ward;-	No	Yes	DoctorsNurses--	20-29%	Any other reason	No	Yes	20 Days	Hospital	No	Yes	Moderate training (most of the staff but with limited experience by trained staff)	Yes	40-49%	Hospital Management	Yes	Triple Layer Surgical Mask;-;N95 Mask;-;-;-;-	-;-;N95 Mask;Goggles;Face Shield;-;Cover All	Emergency;Obstetric Services;OPD;-;-	Emergency;Obstetric Services;OPC;-;-	No		wearingInCriticalNonCovid	Yes	Telephonic consultation;-;-;-;-	They are at the same risk level as other facility staff members	No	please choose	please choose	Yes	July
455	AMO	50	KARNATAKA	Public not for Profit	less than 50	Non-teaching hospital	No	>10-19%	No	Yes	Yes	-;Isolation ward;-	No	Yes	DoctorsNurses--	40-49%	Any other reason	No	Yes	Sufficient	Hospital	No	Yes	Substantial training (most of the staff and at least moderate experience by trained staff)	Yes	>50%	Hospital Management	Yes	Triple Layer Surgical Mask;-;N95 Mask;-;-;-;-	-;-;N95 Mask;Goggles;Face Shield;-;-	Emergency;Obstetric Services;OPD;-;-	Emergency;Obstetric Services;OPC;-;-	No		wearingInCriticalNonCovid	Yes	Telephonic consultation;-;-;-;-	hey are at the higher risk level than other facility staff members	No	please choose	please choose	Yes	July
456	AMO	54	KARNATAKA	Public not for Profit	less than 50	Non-teaching hospital	No	less than 10%	No	Yes	Yes	-;Isolation ward;-	No	Yes	DoctorsNurses--	10-19%	Any other reason	No	Yes	Sufficient	Hospital	No	Yes	Substantial training (most of the staff and at least moderate experience by trained staff)	No	Please Choose	Please Choose	Yes	Triple Layer Surgical Mask;-;N95 Mask;-;-;-;-	-;-;-;-;-;-;Cover All	Emergency;Obstetric Services;OPD;-;-	Emergency;Obstetric Services;-;-;-	No		wearingInCriticalNonCovid	Yes	Telephonic consultation;-;-;-;-	hey are at the higher risk level than other facility staff members	No	please choose	please choose	Yes	July
457	MO	43	KARNATAKA	Public not for Profit	less than 50	Non-teaching hospital	No	>10-19%	No	Yes	Yes	Isolation rooms;-;-	No	Yes	DoctorsNurses--	10-19%	Any other reason	No	Yes	Sufficient	Hospital	No	Yes	Moderate training (most of the staff but with limited experience by trained staff)	Yes	30-39%	Hospital Management	Yes	Triple Layer Surgical Mask;-;N95 Mask;-;-;-;-	-;-;-;-;-;-;Cover All	Emergency;Obstetric Services;OPD;-;-	Emergency;Obstetric Services;-;-;-	No		wearingInCriticalNonCovid	No	-;-;-;None as of now, but plan to start;-	hey are at the higher risk level than other facility staff members	No	please choose	please choose	Yes	July
458	AMO	29	KARNATAKA	Public not for Profit	less than 50	Non-teaching hospital	No	>50%	No	No	Yes	-;Isolation ward;-	No	Yes	DoctorsNurses-Sanitation Staff	20-29%	Any other reason	No	Yes	Sufficient	Hospital	No	Yes	Moderate training (most of the staff but with limited experience by trained staff)	Yes	10-19%	Hospital Management	No	Triple Layer Surgical Mask;-;N95 Mask;-;-;-;-	-;-;N95 Mask;Goggles;Face Shield;-;-	Emergency;-;OPD;-;-	Emergency;-;OPC;-;-	No		wearingInCriticalNonCovid	No	-;-;-;None as of now, but plan to start;-	hey are at the higher risk level than other facility staff members	Yes	Still in process of developing a strategy	Perform testing for COVID-19 preoperatively AND Use PPE in all cases	Yes	July
459	AMO	50	KARNATAKA	Public not for Profit	less than 50	Non-teaching hospital	No	>50%	No	Yes	Yes	-;Isolation ward;-	No	Yes	DoctorsNurses-Sanitation Staff	30-39%	Any other reason	No	Yes	1 week	Hospital	No	Yes	Moderate training (most of the staff but with limited experience by trained staff)	Yes	20-29%	Hospital Management	Yes	Triple Layer Surgical Mask;-;N95 Mask;-;-;-;-	-;-;N95 Mask;Goggles;Face Shield;-;-	Emergency;-;OPD;-;-	Emergency;-;OPC;-;-	No		wearingInCriticalNonCovid	Yes	Telephonic consultation;-;-;-;-	They are at the same risk level as other facility staff members	Yes	Restart elective surgeries as soon as lockdown lifts up	Perform testing for COVID-19 preoperatively AND Use PPE in all cases	Yes	July
460	AMO	52	KARNATAKA	Public not for Profit	less than 50	Non-teaching hospital	No	20-29%	No	Yes	Yes	-;Isolation ward;-	No	Yes	DoctorsNurses--	10-19%	Any other reason	No	Yes	10 days	Hospital	No	Yes	Moderate training (most of the staff but with limited experience by trained staff)	Yes	30-39%	Hospital Management	Yes	Triple Layer Surgical Mask;-;N95 Mask;-;-;-;-	-;-;-;-;-;-;Cover All	Emergency;Obstetric Services;OPD;-;-	Emergency;Obstetric Services;OPC;-;-	No		wearingInCriticalNonCovid	Yes	Telephonic consultation;-;-;-;-	They are at the same risk level as other facility staff members	No	please choose	please choose	Yes	July
461	AMO	58	KARNATAKA	Public not for Profit	50-100	Non-teaching hospital	Yes	>50%	No	Yes	Yes	-;Isolation ward;-	No	Yes	Doctors--Sanitation Staff	>50%	Any other reason	No	Yes	1 MONTH	Hospital	No	Yes	Moderate training (most of the staff but with limited experience by trained staff)	Yes	Please Choose	Please Choose	Yes	Triple Layer Surgical Mask;-;N95 Mask;-;Face Shield;-;-	-;-;-;-;-;-;Cover All	-;-;OPD;-;-	Emergency;Obstetric Services;-;-;-	No		wearingInCriticalNonCovid	Yes	Telephonic consultation;-;-;-;-	hey are at the higher risk level than other facility staff members	No	please choose	please choose	Yes	July

## Sheet: Dic_mit
			1	Till COVID-19 under control/situation stabilizes
			2	Up to 3 months
			3	Till lockdown
			4	As per government rule
			5	After adequate infrastructure development
			6	Till the disease is over
			7	Till flattening of curve
			8	4-6 months
			9	Herd immunity
			10	No response or unrelated response
				If no, then how long surgeries should be postponed?	156	29.43		1	PPE Kits, masks and other protective measures
				Till COVID-19 under control/situation stabilizes	24	15.38		2	Yoga, pranayama and exercise for stress reduction
				Up to 3 months	16	10.26		3	Regular screening of patients
				Till lockdown	15	9.62		4	Increase COVID testing
				As per government rule	20	12.82		5	Periodic staff screening
				After adequate infrastructure development	12	7.69		6	After performing Surgeries treating doctor should be tested for covid-19
				Till the disease is over	8	5.13		7	Postpone non essential activities
				Till flattening of curve	3	1.92
				4-6 months	2	1.28
				Herd immunity	1	0.64
				No response or unrelated response	55	35.26
	Protection related suggestions
	PPE Kits, masks and other protective measures	1
	Yoga, pranayama and exercise for stress reduction	2
	Regular screening of patients/medical staff member	3
	Increase COVIDcovid testing	4
	Postpone non essential activities	5
	Preparation, equipment and infrastructure related suggestions
	Training on awareness for COVID-19	6
	Clear guidelines from govt/transparent information	7
	Infrastructure development	8
	Better knowledge about covid-19	9
	Proper quarantine facilities	10
	Separate hospitals for COVIDcovid	11
	Early discharge of patients	12
	Administrative support related suggestions
	Reduce workload by increasing manpower	13
	Adequate rest/leaves/holidays	14
	Proper duty roster, pre-decided work hours	15
	Special COVIDcovid allowance/monetary/transport and other benefits	16
	Support from government for private hospitals too	17
	Decrease duty time of HCWs	18
	Avoid frequent change in protocols	19
	Inter-departmental communication and support	20
	Overall well being and care related suggestions
	Counselling by neuropsychiatrist/ Mental health helpline	21
	Motivation from govt and public to reduce mental stress	22
	Public support and cooperation by obeying rules and guidelines	23
	Medical and life insurance for all HCWs	24
	Free essential supplies for HCWs and their families	25
	Social security	26
	No specific suggestion	27
